# Supplementary material for: Fluctuations in annual climatic extremes are associated with reproductive variation in resident mountain chickadees
Source: R Soc Open Sci. 2018 May 9;5(5):171604. doi: 10.1098/rsos.171604 (PMC5990810; doi:10.1098/rsos.171604)
Supplement: Weather Data [file rsos171604supp1.csv]

site	month	MOCH.month	Year	SEASON	date	precip.accum.cm	tmax.C	tmin.C	tmean.C	snow.depth.cm
Low	12-Sep	1	2012	2012-13	9/1/2012	53.848	21.75	6.3	14.75	0
Low	12-Sep	1	2012	2012-13	9/2/2012	53.848	20.9	2.75	11.95	0
Low	12-Sep	1	2012	2012-13	9/3/2012	53.848	24.45	3.3	13.2	0
Low	12-Sep	1	2012	2012-13	9/4/2012	53.848	25.75	4.3	14	0
Low	12-Sep	1	2012	2012-13	9/5/2012	53.848	24.95	3.35	14.15	0
Low	12-Sep	1	2012	2012-13	9/6/2012	53.975	21.4	6.75	14.3	0
Low	12-Sep	1	2012	2012-13	9/7/2012	53.975	20.2	8.15	13.35	0
Low	12-Sep	1	2012	2012-13	9/8/2012	53.975	23.6	7.1	14.65	0
Low	12-Sep	1	2012	2012-13	9/9/2012	53.975	25.75	6.75	15.95	0
Low	12-Sep	1	2012	2012-13	9/10/2012	53.975	22.85	9.7	16.15	0
Low	12-Sep	1	2012	2012-13	9/11/2012	53.975	23.15	7.05	14.9	0
Low	12-Sep	1	2012	2012-13	9/12/2012	53.975	22.75	4.4	13.45	0
Low	12-Sep	1	2012	2012-13	9/13/2012	53.975	23.9	4.8	13.7	0
Low	12-Sep	1	2012	2012-13	9/14/2012	53.975	25.3	5.6	15	0
Low	12-Sep	1	2012	2012-13	9/15/2012	53.975	23.85	5.15	14.2	0
Low	12-Sep	1	2012	2012-13	9/16/2012	53.975	22.5	5.85	13.5	0
Low	12-Sep	1	2012	2012-13	9/17/2012	53.975	22.2	3.55	12.75	0
Low	12-Sep	1	2012	2012-13	9/18/2012	53.975	23.25	3.55	12.95	0
Low	12-Sep	1	2012	2012-13	9/19/2012	53.975	24.2	4.15	13.55	0
Low	12-Sep	1	2012	2012-13	9/20/2012	53.975	24.4	4.6	13.65	0
Low	12-Sep	1	2012	2012-13	9/21/2012	53.975	25.1	4.5	14	0
Low	12-Sep	1	2012	2012-13	9/22/2012	53.975	24.8	5.8	14.45	0
Low	12-Sep	1	2012	2012-13	9/23/2012	53.975	23.15	6.35	14.1	0
Low	12-Sep	1	2012	2012-13	9/24/2012	53.975	18.95	6.55	13.1	0
Low	12-Sep	1	2012	2012-13	9/25/2012	54.102	19.1	4.35	11.7	0
Low	12-Sep	1	2012	2012-13	9/26/2012	54.102	19.7	1.85	10.35	0
Low	12-Sep	1	2012	2012-13	9/27/2012	54.102	21.4	3.15	11.6	0
Low	12-Sep	1	2012	2012-13	9/28/2012	54.102	22.35	3.65	12.65	0
Low	12-Sep	1	2012	2012-13	9/29/2012	54.102	23.05	3.9	12.65	0
Low	12-Sep	1	2012	2012-13	9/30/2012	54.102	23.65	4.05	13.05	0
Low	12-Oct	2	2012	2012-13	10/1/2012	0	24.35	4.5	13.6	0
Low	12-Oct	2	2012	2012-13	10/2/2012	0	25.3	4.3	14.15	0
Low	12-Oct	2	2012	2012-13	10/3/2012	0	24.55	4.6	13.2	0
Low	12-Oct	2	2012	2012-13	10/4/2012	0	23.35	3.6	12.55	0
Low	12-Oct	2	2012	2012-13	10/5/2012	0.127	20.65	4.2	11.5	0
Low	12-Oct	2	2012	2012-13	10/6/2012	0.254	18.05	1.7	8.6	0
Low	12-Oct	2	2012	2012-13	10/7/2012	0.254	18.35	0.3	8	0
Low	12-Oct	2	2012	2012-13	10/8/2012	0.254	18.45	-0.2	8.35	0
Low	12-Oct	2	2012	2012-13	10/9/2012	0.254	15.5	-0.55	7.05	0
Low	12-Oct	2	2012	2012-13	10/10/2012	0.254	14.6	-0.75	6.65	0
Low	12-Oct	2	2012	2012-13	10/11/2012	0.254	16.95	-0.3	8.45	0
Low	12-Oct	2	2012	2012-13	10/12/2012	0.254	15.7	1.95	9.05	0
Low	12-Oct	2	2012	2012-13	10/13/2012	0.254	15.35	0	7.8	0
Low	12-Oct	2	2012	2012-13	10/14/2012	0.254	15.5	-0.95	6.65	0
Low	12-Oct	2	2012	2012-13	10/15/2012	0.254	19.7	0.65	9.65	0
Low	12-Oct	2	2012	2012-13	10/16/2012	0.254	19.1	3.8	11.45	0
Low	12-Oct	2	2012	2012-13	10/17/2012	0.254	18.8	2.45	10.75	0
Low	12-Oct	2	2012	2012-13	10/18/2012	0.254	20.2	-0.15	7.95	0
Low	12-Oct	2	2012	2012-13	10/19/2012	0.254	22.05	0.2	10.65	0
Low	12-Oct	2	2012	2012-13	10/20/2012	0.254	19.8	3.6	11.35	0
Low	12-Oct	2	2012	2012-13	10/21/2012	0.254	15.55	2.75	9.9	0
Low	12-Oct	2	2012	2012-13	10/22/2012	0.254	10.15	0.45	5.35	0
Low	12-Oct	2	2012	2012-13	10/23/2012	1.651	2.25	-1.55	0.15	16.51
Low	12-Oct	2	2012	2012-13	10/24/2012	2.286	3.05	-3.9	-0.8	16.51
Low	12-Oct	2	2012	2012-13	10/25/2012	3.302	3.05	-2.35	0.15	17.78
Low	12-Oct	2	2012	2012-13	10/26/2012	3.429	5.25	-5.15	-0.3	12.7
Low	12-Oct	2	2012	2012-13	10/27/2012	3.429	11.65	-6	2	10.16
Low	12-Oct	2	2012	2012-13	10/28/2012	3.429	14.05	-1.25	4.45	6.35
Low	12-Oct	2	2012	2012-13	10/29/2012	3.429	16.25	-1.2	6.05	5.08
Low	12-Oct	2	2012	2012-13	10/30/2012	3.429	16.75	1.25	7.55	1.27
Low	12-Oct	2	2012	2012-13	10/31/2012	3.429	17	0.75	8.6	0
Low	12-Nov	3	2012	2012-13	11/1/2012	3.429	12.8	3.2	8.5	0
Low	12-Nov	3	2012	2012-13	11/2/2012	3.937	8.5	-0.8	4	0
Low	12-Nov	3	2012	2012-13	11/3/2012	3.937	12	-3.4	3.05	0
Low	12-Nov	3	2012	2012-13	11/4/2012	3.937	14.7	-1.45	5.05	0
Low	12-Nov	3	2012	2012-13	11/5/2012	3.937	16.2	-0.05	6.35	0
Low	12-Nov	3	2012	2012-13	11/6/2012	3.937	18.8	-0.2	7.25	0
Low	12-Nov	3	2012	2012-13	11/7/2012	3.937	17.85	-0.05	6.55	0
Low	12-Nov	3	2012	2012-13	11/8/2012	3.937	15.1	0	6.85	0
Low	12-Nov	3	2012	2012-13	11/9/2012	5.207	7.6	-4.45	1	13.97
Low	12-Nov	3	2012	2012-13	11/10/2012	5.334	0.85	-8.8	-4.65	8.89
Low	12-Nov	3	2012	2012-13	11/11/2012	5.588	-1.55	-12.05	-5.95	10.16
Low	12-Nov	3	2012	2012-13	11/12/2012	5.588	5.35	-13.75	-4.65	7.62
Low	12-Nov	3	2012	2012-13	11/13/2012	5.842	8.5	-5.15	0.8	5.08
Low	12-Nov	3	2012	2012-13	11/14/2012	5.842	9.75	-3.9	1.95	3.81
Low	12-Nov	3	2012	2012-13	11/15/2012	5.842	11.65	-2.1	2.7	2.54
Low	12-Nov	3	2012	2012-13	11/16/2012	5.842	13.6	-1.8	4.85	1.27
Low	12-Nov	3	2012	2012-13	11/17/2012	5.969	5.9	1.65	3.7	2.54
Low	12-Nov	3	2012	2012-13	11/18/2012	8.128	5.4	1.45	3.4	2.54
Low	12-Nov	3	2012	2012-13	11/19/2012	8.509	3.5	0.55	1.9	0
Low	12-Nov	3	2012	2012-13	11/20/2012	8.636	4.65	0.85	2.6	0
Low	12-Nov	3	2012	2012-13	11/21/2012	8.763	6.6	1.05	3.85	0
Low	12-Nov	3	2012	2012-13	11/22/2012	9.017	7.2	-1.65	3.25	0
Low	12-Nov	3	2012	2012-13	11/23/2012	9.144	10.2	-3.9	1.55	0
Low	12-Nov	3	2012	2012-13	11/24/2012	9.144	14.8	-2.4	3.6	0
Low	12-Nov	3	2012	2012-13	11/25/2012	9.144	14	-2.4	3.55	0
Low	12-Nov	3	2012	2012-13	11/26/2012	9.144	11.9	-2.9	1.95	0
Low	12-Nov	3	2012	2012-13	11/27/2012	9.144	13	-4.4	2.5	0
Low	12-Nov	3	2012	2012-13	11/28/2012	9.144	9.85	-0.25	5.55	0
Low	12-Nov	3	2012	2012-13	11/29/2012	9.779	7.45	1.4	4.3	0
Low	12-Nov	3	2012	2012-13	11/30/2012	10.795	6.75	3.5	4.5	0
Low	12-Dec	4	2012	2012-13	12/1/2012	18.415	4.25	1.25	3.05	0
Low	12-Dec	4	2012	2012-13	12/2/2012	19.685	6.6	2.65	4.4	0
Low	12-Dec	4	2012	2012-13	12/3/2012	25.273	5.95	-3.65	2.05	5.08
Low	12-Dec	4	2012	2012-13	12/4/2012	25.4	6.1	-3.1	2	5.08
Low	12-Dec	4	2012	2012-13	12/5/2012	27.686	5.65	1.35	3.45	3.81
Low	12-Dec	4	2012	2012-13	12/6/2012	30.607	7.3	0.2	3.9	2.54
Low	12-Dec	4	2012	2012-13	12/7/2012	30.734	8.35	-2.2	1.55	2.54
Low	12-Dec	4	2012	2012-13	12/8/2012	30.734	9.6	-4.65	0.8	2.54
Low	12-Dec	4	2012	2012-13	12/9/2012	30.734	7.1	-3.55	0.45	2.54
Low	12-Dec	4	2012	2012-13	12/10/2012	30.734	6.55	-3.6	0.1	2.54
Low	12-Dec	4	2012	2012-13	12/11/2012	30.734	9.75	-3.8	0.9	2.54
Low	12-Dec	4	2012	2012-13	12/12/2012	30.988	9.7	-4.4	1.75	6.35
Low	12-Dec	4	2012	2012-13	12/13/2012	31.115	1.05	-8.9	-2.65	6.35
Low	12-Dec	4	2012	2012-13	12/14/2012	31.115	0.55	-12.15	-7.2	7.62
Low	12-Dec	4	2012	2012-13	12/15/2012	31.242	-1.8	-13.65	-6.85	7.62
Low	12-Dec	4	2012	2012-13	12/16/2012	31.496	-0.85	-13.45	-5.45	7.62
Low	12-Dec	4	2012	2012-13	12/17/2012	31.623	3.55	-4.05	0.1	7.62
Low	12-Dec	4	2012	2012-13	12/18/2012	32.258	2.4	-5.55	0	10.16
Low	12-Dec	4	2012	2012-13	12/19/2012	32.639	-1.5	-16.35	-8.4	13.97
Low	12-Dec	4	2012	2012-13	12/20/2012	32.639	1.15	-18	-8.35	13.97
Low	12-Dec	4	2012	2012-13	12/21/2012	32.639	2.5	-5.1	-0.05	12.7
Low	12-Dec	4	2012	2012-13	12/22/2012	33.401	3.05	-2.6	0.85	20.32
Low	12-Dec	4	2012	2012-13	12/23/2012	36.195	1.65	-3.5	-1.55	50.8
Low	12-Dec	4	2012	2012-13	12/24/2012	38.354	0.35	-2.2	-0.9	73.66
Low	12-Dec	4	2012	2012-13	12/25/2012	38.481	1.25	-8.25	-3.45	68.58
Low	12-Dec	4	2012	2012-13	12/26/2012	39.37	0.65	-8.85	-2.75	73.66
Low	12-Dec	4	2012	2012-13	12/27/2012	39.878	0.35	-7.1	-2.8	73.66
Low	12-Dec	4	2012	2012-13	12/28/2012	39.878	-0.55	-13.75	-6.55	69.85
Low	12-Dec	4	2012	2012-13	12/29/2012	39.878	-0.5	-15.35	-7.45	63.5
Low	12-Dec	4	2012	2012-13	12/30/2012	40.005	-0.2	-8.4	-5.05	64.77
Low	12-Dec	4	2012	2012-13	12/31/2012	40.005	-4.6	-13.95	-7.45	64.77
Low	13-Jan	5	2013	2012-13	1/1/2013	40.005	2.4	-18.7	-9.15	63.5
Low	13-Jan	5	2013	2012-13	1/2/2013	40.005	-0.6	-15.15	-9.55	62.23
Low	13-Jan	5	2013	2012-13	1/3/2013	40.005	4.15	-15.9	-7	60.96
Low	13-Jan	5	2013	2012-13	1/4/2013	40.005	7	-13.1	-5	59.69
Low	13-Jan	5	2013	2012-13	1/5/2013	40.005	8.6	-9.95	-3.45	57.15
Low	13-Jan	5	2013	2012-13	1/6/2013	40.005	6.75	-7.15	0.1	57.15
Low	13-Jan	5	2013	2012-13	1/7/2013	40.005	0.45	-8.6	-2.95	54.61
Low	13-Jan	5	2013	2012-13	1/8/2013	40.005	7.4	-10.05	-1.6	54.61
Low	13-Jan	5	2013	2012-13	1/9/2013	40.005	10.45	-3.35	1.1	52.07
Low	13-Jan	5	2013	2012-13	1/10/2013	40.894	7.25	-6.15	2.4	59.69
Low	13-Jan	5	2013	2012-13	1/11/2013	40.894	-3.55	-9.8	-7.3	57.15
Low	13-Jan	5	2013	2012-13	1/12/2013	40.894	-3.85	-17.8	-8.45	55.88
Low	13-Jan	5	2013	2012-13	1/13/2013	40.894	-2.3	-24.6	-15.3	58.42
Low	13-Jan	5	2013	2012-13	1/14/2013	40.894	-4.8	-24.45	-16.5	58.42
Low	13-Jan	5	2013	2012-13	1/15/2013	40.894	0.65	-22	-11.95	58.42
Low	13-Jan	5	2013	2012-13	1/16/2013	40.894	7.95	-12	-3.75	55.88
Low	13-Jan	5	2013	2012-13	1/17/2013	40.894	8.85	-11.1	-3.35	55.88
Low	13-Jan	5	2013	2012-13	1/18/2013	40.894	7.9	-12.9	-4.45	55.88
Low	13-Jan	5	2013	2012-13	1/19/2013	40.894	8.4	-12.8	-4.4	55.88
Low	13-Jan	5	2013	2012-13	1/20/2013	40.894	8.35	-12.15	-3.85	55.88
Low	13-Jan	5	2013	2012-13	1/21/2013	40.894	8.65	-13.2	-3.7	54.61
Low	13-Jan	5	2013	2012-13	1/22/2013	40.894	12.2	-8.7	-0.4	53.34
Low	13-Jan	5	2013	2012-13	1/23/2013	41.021	12.75	-7.5	0.9	53.34
Low	13-Jan	5	2013	2012-13	1/24/2013	41.148	9	1.35	4.95	52.07
Low	13-Jan	5	2013	2012-13	1/25/2013	41.529	5.9	1.25	2.9	49.53
Low	13-Jan	5	2013	2012-13	1/26/2013	41.529	8.35	0.9	3.45	45.72
Low	13-Jan	5	2013	2012-13	1/27/2013	41.529	5.25	-1.95	1.45	44.45
Low	13-Jan	5	2013	2012-13	1/28/2013	41.91	-1.25	-12.55	-5.5	50.8
Low	13-Jan	5	2013	2012-13	1/29/2013	41.91	-1.05	-14.55	-5.7	48.26
Low	13-Jan	5	2013	2012-13	1/30/2013	41.91	5.6	-2.05	1.6	45.72
Low	13-Jan	5	2013	2012-13	1/31/2013	41.91	10.55	-5.65	0.5	45.72
Low	13-Feb	6	2013	2012-13	2/1/2013	41.91	12.35	-7.35	-0.05	44.45
Low	13-Feb	6	2013	2012-13	2/2/2013	41.91	11.75	-7.85	-0.4	44.45
Low	13-Feb	6	2013	2012-13	2/3/2013	41.91	9.4	-5.8	0.1	44.45
Low	13-Feb	6	2013	2012-13	2/4/2013	41.91	10.25	-5.95	-0.25	44.45
Low	13-Feb	6	2013	2012-13	2/5/2013	41.91	12.05	-7.05	1.4	43.18
Low	13-Feb	6	2013	2012-13	2/6/2013	41.91	7.55	-6.1	1.1	43.18
Low	13-Feb	6	2013	2012-13	2/7/2013	41.91	8.95	-10.4	-1.7	43.18
Low	13-Feb	6	2013	2012-13	2/8/2013	41.91	2.1	-7.1	-2.15	40.64
Low	13-Feb	6	2013	2012-13	2/9/2013	41.91	-2.5	-11.15	-6.2	43.18
Low	13-Feb	6	2013	2012-13	2/10/2013	41.91	-0.35	-14.7	-7.2	44.45
Low	13-Feb	6	2013	2012-13	2/11/2013	41.91	1	-12.25	-5.5	44.45
Low	13-Feb	6	2013	2012-13	2/12/2013	41.91	3.5	-11	-4.25	44.45
Low	13-Feb	6	2013	2012-13	2/13/2013	41.91	7.85	-10.55	-2.5	43.18
Low	13-Feb	6	2013	2012-13	2/14/2013	41.91	8.2	-8.6	-1	43.18
Low	13-Feb	6	2013	2012-13	2/15/2013	41.91	8.5	-6.45	0.55	43.18
Low	13-Feb	6	2013	2012-13	2/16/2013	41.91	12.1	-5.3	1.8	43.18
Low	13-Feb	6	2013	2012-13	2/17/2013	41.91	10.7	-7.15	0.45	43.18
Low	13-Feb	6	2013	2012-13	2/18/2013	41.91	8.75	-5.2	0.4	40.64
Low	13-Feb	6	2013	2012-13	2/19/2013	41.91	7.7	-6.8	-0.45	40.64
Low	13-Feb	6	2013	2012-13	2/20/2013	42.164	-1.35	-10.55	-4.8	48.26
Low	13-Feb	6	2013	2012-13	2/21/2013	42.164	1.35	-11.65	-4.85	46.99
Low	13-Feb	6	2013	2012-13	2/22/2013	42.164	2.7	-11.1	-4.5	46.99
Low	13-Feb	6	2013	2012-13	2/23/2013	42.164	7.05	-11.1	-1.5	44.45
Low	13-Feb	6	2013	2012-13	2/24/2013	42.164	1.35	-9.1	-2.75	45.72
Low	13-Feb	6	2013	2012-13	2/25/2013	42.291	3.95	-12.6	-4.2	45.72
Low	13-Feb	6	2013	2012-13	2/26/2013	42.545	6.15	-8.5	-1.25	45.72
Low	13-Feb	6	2013	2012-13	2/27/2013	42.545	4.1	-11.8	-3.65	45.72
Low	13-Feb	6	2013	2012-13	2/28/2013	42.545	8.65	-10.85	-1.15	43.18
Low	13-Mar	7	2013	2012-13	3/1/2013	42.545	10.65	-2.3	2.85	41.91
Low	13-Mar	7	2013	2012-13	3/2/2013	42.545	14.15	-3.55	3.7	40.64
Low	13-Mar	7	2013	2012-13	3/3/2013	42.672	12.3	-1.95	4.45	38.1
Low	13-Mar	7	2013	2012-13	3/4/2013	43.18	4.15	-0.1	1.8	40.64
Low	13-Mar	7	2013	2012-13	3/5/2013	43.18	10	-3.85	2.15	39.37
Low	13-Mar	7	2013	2012-13	3/6/2013	43.18	6.25	-0.4	3.15	38.1
Low	13-Mar	7	2013	2012-13	3/7/2013	44.45	-0.1	-7.1	-2.85	54.61
Low	13-Mar	7	2013	2012-13	3/8/2013	44.704	1.9	-6.85	-2.65	55.88
Low	13-Mar	7	2013	2012-13	3/9/2013	44.704	3.8	-10.25	-2.45	52.07
Low	13-Mar	7	2013	2012-13	3/10/2013	44.704	5.3	-8.25	-1.4	50.8
Low	13-Mar	7	2013	2012-13	3/11/2013	44.704	10.35	-10.15	-0.2	48.26
Low	13-Mar	7	2013	2012-13	3/12/2013	44.704	13.55	-5.55	3	44.45
Low	13-Mar	7	2013	2012-13	3/13/2013	44.704	16.25	-4.15	4.8	41.91
Low	13-Mar	7	2013	2012-13	3/14/2013	44.704	15.55	-2.1	6.35	39.37
Low	13-Mar	7	2013	2012-13	3/15/2013	44.704	14.95	0.55	7.35	35.56
Low	13-Mar	7	2013	2012-13	3/16/2013	44.704	13.4	-1.15	5.15	34.29
Low	13-Mar	7	2013	2012-13	3/17/2013	44.704	12.3	-3.55	3.8	33.02
Low	13-Mar	7	2013	2012-13	3/18/2013	44.704	10.85	-1.75	4.05	30.48
Low	13-Mar	7	2013	2012-13	3/19/2013	44.831	10.8	-4.25	3.4	29.21
Low	13-Mar	7	2013	2012-13	3/20/2013	44.958	8.85	0.45	3.9	26.67
Low	13-Mar	7	2013	2012-13	3/21/2013	45.339	5	0.85	2.55	26.67
Low	13-Mar	7	2013	2012-13	3/22/2013	45.339	8.35	-3.7	2	25.4
Low	13-Mar	7	2013	2012-13	3/23/2013	45.339	5.45	-9.05	-1.5	25.4
Low	13-Mar	7	2013	2012-13	3/24/2013	45.339	9.4	-8.9	0.4	24.13
Low	13-Mar	7	2013	2012-13	3/25/2013	45.339	12.3	-4.3	3.65	21.59
Low	13-Mar	7	2013	2012-13	3/26/2013	45.339	11.65	-2.7	4.25	19.05
Low	13-Mar	7	2013	2012-13	3/27/2013	45.339	8.1	-1.25	3.8	17.78
Low	13-Mar	7	2013	2012-13	3/28/2013	45.339	9.55	-2.05	3.6	15.24
Low	13-Mar	7	2013	2012-13	3/29/2013	45.593	8.6	-0.8	3.4	12.7
Low	13-Mar	7	2013	2012-13	3/30/2013	45.593	13.8	-2.15	4.65	10.16
Low	13-Mar	7	2013	2012-13	3/31/2013	45.593	15.25	-0.8	5.85	8.89
Low	13-Apr	8	2013	2012-13	4/1/2013	45.974	6.6	-0.55	2.95	7.62
Low	13-Apr	8	2013	2012-13	4/2/2013	45.974	7.05	-1.3	2.5	7.62
Low	13-Apr	8	2013	2012-13	4/3/2013	45.974	12.65	-2.55	4.35	6.35
Low	13-Apr	8	2013	2012-13	4/4/2013	45.974	15.2	-1.4	6.5	2.54
Low	13-Apr	8	2013	2012-13	4/5/2013	46.355	8.45	2	5.3	1.27
Low	13-Apr	8	2013	2012-13	4/6/2013	46.482	8.7	0.1	3.95	0
Low	13-Apr	8	2013	2012-13	4/7/2013	46.482	8.65	0.4	3.95	0
Low	13-Apr	8	2013	2012-13	4/8/2013	46.482	8.75	-0.25	4	0
Low	13-Apr	8	2013	2012-13	4/9/2013	46.736	2.6	-3.5	-0.75	0
Low	13-Apr	8	2013	2012-13	4/10/2013	46.736	7.1	-3.4	1.95	0
Low	13-Apr	8	2013	2012-13	4/11/2013	46.736	15.75	-1.2	7.55	0
Low	13-Apr	8	2013	2012-13	4/12/2013	46.736	12.45	-0.7	6.05	0
Low	13-Apr	8	2013	2012-13	4/13/2013	46.736	15.4	-2	6.45	0
Low	13-Apr	8	2013	2012-13	4/14/2013	46.736	12.4	1.9	7.25	0
Low	13-Apr	8	2013	2012-13	4/15/2013	46.736	10.65	0.2	4.95	0
Low	13-Apr	8	2013	2012-13	4/16/2013	46.99	3.95	-3.4	0.1	0
Low	13-Apr	8	2013	2012-13	4/17/2013	46.99	1.05	-4.9	-2.85	0
Low	13-Apr	8	2013	2012-13	4/18/2013	47.244	4.1	-9.05	-1.7	0
Low	13-Apr	8	2013	2012-13	4/19/2013	47.244	10.55	-5.1	2.85	0
Low	13-Apr	8	2013	2012-13	4/20/2013	47.244	13.6	-2	5.85	0
Low	13-Apr	8	2013	2012-13	4/21/2013	47.244	14.75	-1.9	6.25	0
Low	13-Apr	8	2013	2012-13	4/22/2013	47.244	17.2	-1.6	7.95	0
Low	13-Apr	8	2013	2012-13	4/23/2013	47.244	15.85	-0.3	7.4	0
Low	13-Apr	8	2013	2012-13	4/24/2013	47.244	14.65	-0.9	6.1	0
Low	13-Apr	8	2013	2012-13	4/25/2013	47.244	12.8	-1.95	5.3	0
Low	13-Apr	8	2013	2012-13	4/26/2013	47.244	16.9	-1.85	7.35	0
Low	13-Apr	8	2013	2012-13	4/27/2013	47.244	18.55	-0.4	9.3	0
Low	13-Apr	8	2013	2012-13	4/28/2013	47.244	19.5	0.7	9.75	0
Low	13-Apr	8	2013	2012-13	4/29/2013	47.244	20.2	-0.35	10.15	0
Low	13-Apr	8	2013	2012-13	4/30/2013	47.244	19.9	1.95	10.6	0
Low	13-May	9	2013	2012-13	5/1/2013	47.244	15.3	-0.2	7.1	0
Low	13-May	9	2013	2012-13	5/2/2013	47.244	12.3	-0.2	6.3	0
Low	13-May	9	2013	2012-13	5/3/2013	47.244	19	-0.7	9.6	0
Low	13-May	9	2013	2012-13	5/4/2013	47.244	19.45	0.85	9.9	0
Low	13-May	9	2013	2012-13	5/5/2013	47.371	14.8	-0.65	5.65	0
Low	13-May	9	2013	2012-13	5/6/2013	47.752	13.5	0.15	6.2	0
Low	13-May	9	2013	2012-13	5/7/2013	48.641	7.2	2.15	4.55	0
Low	13-May	9	2013	2012-13	5/8/2013	49.784	6.65	2	4.15	0
Low	13-May	9	2013	2012-13	5/9/2013	50.292	13.55	4.25	7.2	0
Low	13-May	9	2013	2012-13	5/10/2013	50.292	16.3	1.6	9.2	0
Low	13-May	9	2013	2012-13	5/11/2013	50.292	19.75	3.3	11.25	0
Low	13-May	9	2013	2012-13	5/12/2013	50.292	22.6	4.05	12.75	0
Low	13-May	9	2013	2012-13	5/13/2013	50.292	20.85	4.4	12.55	0
Low	13-May	9	2013	2012-13	5/14/2013	50.292	19.6	4	12.5	0
Low	13-May	9	2013	2012-13	5/15/2013	50.292	20.9	3.1	11.8	0
Low	13-May	9	2013	2012-13	5/16/2013	50.292	16.95	3.3	9.9	0
Low	13-May	9	2013	2012-13	5/17/2013	50.292	10.4	3.4	6.7	0
Low	13-May	9	2013	2012-13	5/18/2013	50.292	12.35	-0.2	6.55	0
Low	13-May	9	2013	2012-13	5/19/2013	50.292	14.4	-1.25	6.6	0
Low	13-May	9	2013	2012-13	5/20/2013	50.292	14.6	1.05	7.45	0
Low	13-May	9	2013	2012-13	5/21/2013	50.292	18.8	-0.1	9.8	0
Low	13-May	9	2013	2012-13	5/22/2013	50.292	14.05	3.3	9.25	0
Low	13-May	9	2013	2012-13	5/23/2013	50.292	11	-2.4	3.85	0
Low	13-May	9	2013	2012-13	5/24/2013	50.292	10.15	-4.5	2.95	0
Low	13-May	9	2013	2012-13	5/25/2013	50.292	14.95	-3.35	6.9	0
Low	13-May	9	2013	2012-13	5/26/2013	50.292	14.3	-0.05	7.55	0
Low	13-May	9	2013	2012-13	5/27/2013	50.292	13.15	-0.45	6.7	0
Low	13-May	9	2013	2012-13	5/28/2013	50.419	10.6	-0.6	5.45	0
Low	13-May	9	2013	2012-13	5/29/2013	50.927	12.45	3.9	7.7	0
Low	13-May	9	2013	2012-13	5/30/2013	50.927	13.8	2.35	8.5	0
Low	13-May	9	2013	2012-13	5/31/2013	50.927	16.45	-1.1	8.1	0
Low	13-Jun	10	2013	2012-13	6/1/2013	50.927	20.35	0.1	10.6	0
Low	13-Jun	10	2013	2012-13	6/2/2013	50.927	23.6	2.45	13.35	0
Low	13-Jun	10	2013	2012-13	6/3/2013	50.927	22.35	3.6	13.2	0
Low	13-Jun	10	2013	2012-13	6/4/2013	50.927	23.2	4.3	14	0
Low	13-Jun	10	2013	2012-13	6/5/2013	50.927	24.75	4.75	15.2	0
Low	13-Jun	10	2013	2012-13	6/6/2013	50.927	25.9	5.8	16.4	0
Low	13-Jun	10	2013	2012-13	6/7/2013	50.927	27.4	6.5	16	0
Low	13-Jun	10	2013	2012-13	6/8/2013	50.927	28	5.7	17.35	0
Low	13-Jun	10	2013	2012-13	6/9/2013	50.927	27.85	8.4	18.65	0
Low	13-Jun	10	2013	2012-13	6/10/2013	50.927	29.15	9.7	18.5	0
Low	13-Jun	10	2013	2012-13	6/11/2013	50.927	19.6	9.3	13.8	0
Low	13-Jun	10	2013	2012-13	6/12/2013	50.927	17.85	6.55	12.8	0
Low	13-Jun	10	2013	2012-13	6/13/2013	50.927	18.25	2.65	11.6	0
Low	13-Jun	10	2013	2012-13	6/14/2013	50.927	16.9	-0.6	8.2	0
Low	13-Jun	10	2013	2012-13	6/15/2013	50.927	18.15	-0.3	9.25	0
Low	13-Jun	10	2013	2012-13	6/16/2013	50.927	20.15	1.5	11.15	0
Low	13-Jun	10	2013	2012-13	6/17/2013	50.927	19.85	0.8	10.85	0
Low	13-Jun	10	2013	2012-13	6/18/2013	50.927	19.75	1.35	11.5	0
Low	13-Jun	10	2013	2012-13	6/19/2013	50.927	15.65	3.65	10.3	0
Low	13-Jun	10	2013	2012-13	6/20/2013	50.927	13	-0.6	6.95	0
Low	13-Jun	10	2013	2012-13	6/21/2013	50.927	15.45	-1.5	7.5	0
Low	13-Jun	10	2013	2012-13	6/22/2013	50.927	18	-0.35	9.45	0
Low	13-Jun	10	2013	2012-13	6/23/2013	50.927	21.1	1.55	11.55	0
Low	13-Jun	10	2013	2012-13	6/24/2013	50.927	15.15	2.85	9.6	0
Low	13-Jun	10	2013	2012-13	6/25/2013	50.927	11.05	7.1	8.85	0
Low	13-Jun	10	2013	2012-13	6/26/2013	51.054	13.85	7.5	10.8	0
Low	13-Jun	10	2013	2012-13	6/27/2013	51.308	18.9	8.2	14.15	0
Low	13-Jun	10	2013	2012-13	6/28/2013	51.308	25.4	6.7	16.3	0
Low	13-Jun	10	2013	2012-13	6/29/2013	51.308	28.85	7.85	18.35	0
Low	13-Jun	10	2013	2012-13	6/30/2013	51.308	28.1	8.15	18.25	0
Low	13-Jul	11	2013	2012-13	7/1/2013	51.308	29.8	9.25	19.1	0
Low	13-Jul	11	2013	2012-13	7/2/2013	51.435	29.7	12.2	21.2	0
Low	13-Jul	11	2013	2012-13	7/3/2013	51.435	31.35	10.9	18.4	0
Low	13-Jul	11	2013	2012-13	7/4/2013	51.562	28.55	9.95	18.55	0
Low	13-Jul	11	2013	2012-13	7/5/2013	51.562	27.45	10.6	18.4	0
Low	13-Jul	11	2013	2012-13	7/6/2013	51.562	25.05	9.3	17.95	0
Low	13-Jul	11	2013	2012-13	7/7/2013	51.562	23.95	8.75	16.7	0
Low	13-Jul	11	2013	2012-13	7/8/2013	51.562	24.3	7.05	16.05	0
Low	13-Jul	11	2013	2012-13	7/9/2013	51.562	24.8	6.75	16.4	0
Low	13-Jul	11	2013	2012-13	7/10/2013	51.562	23.7	6.75	15.65	0
Low	13-Jul	11	2013	2012-13	7/11/2013	51.562	24.4	4.8	15.6	0
Low	13-Jul	11	2013	2012-13	7/12/2013	51.562	22.55	7.5	15.7	0
Low	13-Jul	11	2013	2012-13	7/13/2013	51.562	22.85	4.35	14	0
Low	13-Jul	11	2013	2012-13	7/14/2013	51.562	23.35	4.5	14.5	0
Low	13-Jul	11	2013	2012-13	7/15/2013	51.562	24.6	5.15	15.2	0
Low	13-Jul	11	2013	2012-13	7/16/2013	51.562	25.2	6.7	16.05	0
Low	13-Jul	11	2013	2012-13	7/17/2013	51.562	21.55	6.7	15.4	0
Low	13-Jul	11	2013	2012-13	7/18/2013	51.562	25.35	3.15	14.7	0
Low	13-Jul	11	2013	2012-13	7/19/2013	51.562	28.9	5.4	17.15	0
Low	13-Jul	11	2013	2012-13	7/20/2013	51.562	30.8	7.35	18.85	0
Low	13-Jul	11	2013	2012-13	7/21/2013	51.562	31.55	9.65	20.25	0
Low	13-Jul	11	2013	2012-13	7/22/2013	51.562	31.5	10.15	20.6	0
Low	13-Jul	11	2013	2012-13	7/23/2013	51.689	28.45	10.5	19.3	0
Low	13-Jul	11	2013	2012-13	7/24/2013	51.689	25.9	10.55	17.5	0
Low	13-Jul	11	2013	2012-13	7/25/2013	51.689	25.1	9.45	17.45	0
Low	13-Jul	11	2013	2012-13	7/26/2013	51.689	28.5	9.5	17.05	0
Low	13-Jul	11	2013	2012-13	7/27/2013	51.816	25.2	9.2	17.4	0
Low	13-Jul	11	2013	2012-13	7/28/2013	51.816	26.7	7.35	16.75	0
Low	13-Jul	11	2013	2012-13	7/29/2013	51.816	25.1	7.4	16	0
Low	13-Jul	11	2013	2012-13	7/30/2013	52.07	23.3	5.7	14.45	0
Low	13-Jul	11	2013	2012-13	7/31/2013	52.07	23.3	5.2	14.8	0
Low	13-Aug	12	2013	2012-13	8/1/2013	52.07	22.3	7.15	15	0
Low	13-Aug	12	2013	2012-13	8/2/2013	52.07	19.7	2.95	12.05	0
Low	13-Aug	12	2013	2012-13	8/3/2013	52.07	21.9	0.5	11.7	0
Low	13-Aug	12	2013	2012-13	8/4/2013	52.07	23.7	2.65	13.4	0
Low	13-Aug	12	2013	2012-13	8/5/2013	52.07	25	4.55	14.7	0
Low	13-Aug	12	2013	2012-13	8/6/2013	52.07	25.65	4.55	14.75	0
Low	13-Aug	12	2013	2012-13	8/7/2013	52.07	26.6	4.4	15.5	0
Low	13-Aug	12	2013	2012-13	8/8/2013	52.07	21.45	7.3	14.2	0
Low	13-Aug	12	2013	2012-13	8/9/2013	52.07	20.4	4.25	12.55	0
Low	13-Aug	12	2013	2012-13	8/10/2013	52.197	20.95	4.1	11.85	0
Low	13-Aug	12	2013	2012-13	8/11/2013	52.197	19.7	2.55	11.1	0
Low	13-Aug	12	2013	2012-13	8/12/2013	52.197	22.6	1.65	12	0
Low	13-Aug	12	2013	2012-13	8/13/2013	52.197	22.95	4.05	13.25	0
Low	13-Aug	12	2013	2012-13	8/14/2013	52.197	24.55	2.8	13.6	0
Low	13-Aug	12	2013	2012-13	8/15/2013	52.197	26.1	3.95	14.7	0
Low	13-Aug	12	2013	2012-13	8/16/2013	52.197	24.55	4.95	14.05	0
Low	13-Aug	12	2013	2012-13	8/17/2013	52.197	24.15	4.85	14.55	0
Low	13-Aug	12	2013	2012-13	8/18/2013	52.197	26.5	5.65	15.75	0
Low	13-Aug	12	2013	2012-13	8/19/2013	52.197	29.5	7.8	17.55	0
Low	13-Aug	12	2013	2012-13	8/20/2013	52.197	23.3	10.6	15.95	0
Low	13-Aug	12	2013	2012-13	8/21/2013	52.197	25.8	10.05	17.85	0
Low	13-Aug	12	2013	2012-13	8/22/2013	52.197	25.95	8.9	15.9	0
Low	13-Aug	12	2013	2012-13	8/23/2013	52.197	22.05	6.85	14.35	0
Low	13-Aug	12	2013	2012-13	8/24/2013	52.324	21.5	5.25	13.7	0
Low	13-Aug	12	2013	2012-13	8/25/2013	52.324	20	5.1	13	0
Low	13-Aug	12	2013	2012-13	8/26/2013	52.324	18.7	7.55	12.6	0
Low	13-Aug	12	2013	2012-13	8/27/2013	52.324	19.9	6.85	13.7	0
Low	13-Aug	12	2013	2012-13	8/28/2013	52.324	22.25	6.25	14.1	0
Low	13-Aug	12	2013	2012-13	8/29/2013	52.324	21.45	8.15	14.85	0
Low	13-Aug	12	2013	2012-13	8/30/2013	52.324	22.05	9.95	15.85	0
Low	13-Aug	12	2013	2012-13	8/31/2013	52.324	25.05	8.35	16.15	0
Low	13-Sep	1	2013	2013-14	9/1/2013	52.324	25.2	7.9	16.6	0
Low	13-Sep	1	2013	2013-14	9/2/2013	52.324	22.45	10.75	16.25	0
Low	13-Sep	1	2013	2013-14	9/3/2013	52.324	20.25	14.6	16.2	0
Low	13-Sep	1	2013	2013-14	9/4/2013	52.324	21	12.7	16.45	0
Low	13-Sep	1	2013	2013-14	9/5/2013	52.324	22.3	10.35	16.35	0
Low	13-Sep	1	2013	2013-14	9/6/2013	52.451	19.35	5.15	14	0
Low	13-Sep	1	2013	2013-14	9/7/2013	52.451	22.9	2.7	13.05	0
Low	13-Sep	1	2013	2013-14	9/8/2013	52.451	23.6	4.5	13.5	0
Low	13-Sep	1	2013	2013-14	9/9/2013	52.451	24.25	3.5	13.75	0
Low	13-Sep	1	2013	2013-14	9/10/2013	52.451	24.6	5.35	14.45	0
Low	13-Sep	1	2013	2013-14	9/11/2013	52.451	25.3	5.5	14.65	0
Low	13-Sep	1	2013	2013-14	9/12/2013	52.451	24.2	6.25	14.5	0
Low	13-Sep	1	2013	2013-14	9/13/2013	52.451	23	6.5	13.35	0
Low	13-Sep	1	2013	2013-14	9/14/2013	52.451	23.65	6.3	12.95	0
Low	13-Sep	1	2013	2013-14	9/15/2013	52.451	23.6	6.4	14.25	0
Low	13-Sep	1	2013	2013-14	9/16/2013	52.578	21.75	6.75	13.9	0
Low	13-Sep	1	2013	2013-14	9/17/2013	52.705	21.05	6.7	13.7	0
Low	13-Sep	1	2013	2013-14	9/18/2013	52.832	16.35	1.4	10.5	0
Low	13-Sep	1	2013	2013-14	9/19/2013	52.959	18.05	-0.75	7.75	0
Low	13-Sep	1	2013	2013-14	9/20/2013	52.959	22.05	1.35	11	0
Low	13-Sep	1	2013	2013-14	9/21/2013	52.959	18.85	3.65	11.15	0
Low	13-Sep	1	2013	2013-14	9/22/2013	54.864	9.45	1.95	5.7	0
Low	13-Sep	1	2013	2013-14	9/23/2013	54.864	12.25	0.55	5.65	0
Low	13-Sep	1	2013	2013-14	9/24/2013	54.864	18.05	-0.7	8.8	0
Low	13-Sep	1	2013	2013-14	9/25/2013	55.118	14.55	3.85	9.75	0
Low	13-Sep	1	2013	2013-14	9/26/2013	55.753	8.7	-1	2.95	0
Low	13-Sep	1	2013	2013-14	9/27/2013	55.753	6.25	-1.95	1.35	0
Low	13-Sep	1	2013	2013-14	9/28/2013	55.753	12.7	-3.45	3.75	0
Low	13-Sep	1	2013	2013-14	9/29/2013	55.753	16.1	-0.1	8.5	0
Low	13-Sep	1	2013	2013-14	9/30/2013	55.753	13.1	7.8	9.65	0
Low	13-Oct	2	2013	2013-14	10/1/2013	0	13.95	4.25	9	0
Low	13-Oct	2	2013	2013-14	10/2/2013	0.127	15.8	-0.9	8.45	0
Low	13-Oct	2	2013	2013-14	10/3/2013	0.127	14.3	-1.65	5.7	0
Low	13-Oct	2	2013	2013-14	10/4/2013	0.127	7.9	-2.65	2.45	0
Low	13-Oct	2	2013	2013-14	10/5/2013	0.127	9.9	-1.5	3.9	0
Low	13-Oct	2	2013	2013-14	10/6/2013	0.127	17.65	-2.4	6.4	0
Low	13-Oct	2	2013	2013-14	10/7/2013	0.127	21.05	-1.5	8.35	0
Low	13-Oct	2	2013	2013-14	10/8/2013	0.127	17.15	0.5	8.65	0
Low	13-Oct	2	2013	2013-14	10/9/2013	0.127	14.2	-1.75	5.8	0
Low	13-Oct	2	2013	2013-14	10/10/2013	0.508	4.7	-1.3	2.45	0
Low	13-Oct	2	2013	2013-14	10/11/2013	0.508	12.6	-2.45	3.65	0
Low	13-Oct	2	2013	2013-14	10/12/2013	0.508	13.8	-3.35	4.3	0
Low	13-Oct	2	2013	2013-14	10/13/2013	0.508	12.55	-3.45	4.05	0
Low	13-Oct	2	2013	2013-14	10/14/2013	0.635	8	-2.2	2.2	0
Low	13-Oct	2	2013	2013-14	10/15/2013	0.635	11.6	-3.4	3	0
Low	13-Oct	2	2013	2013-14	10/16/2013	0.635	10.25	-2.9	2.85	0
Low	13-Oct	2	2013	2013-14	10/17/2013	0.635	14.7	-4.2	5.3	0
Low	13-Oct	2	2013	2013-14	10/18/2013	0.635	14.95	-2.95	4.85	0
Low	13-Oct	2	2013	2013-14	10/19/2013	0.635	18.55	-2.2	6.5	0
Low	13-Oct	2	2013	2013-14	10/20/2013	0.635	18.2	-1.65	6.7	0
Low	13-Oct	2	2013	2013-14	10/21/2013	0.635	18.65	-1.2	6.9	0
Low	13-Oct	2	2013	2013-14	10/22/2013	0.635	18.05	0.1	7.55	0
Low	13-Oct	2	2013	2013-14	10/23/2013	0.635	18.7	-0.95	7	0
Low	13-Oct	2	2013	2013-14	10/24/2013	0.635	18.7	-0.7	7.3	0
Low	13-Oct	2	2013	2013-14	10/25/2013	0.635	18.05	-0.65	7.05	0
Low	13-Oct	2	2013	2013-14	10/26/2013	0.635	17.35	-1.85	6.1	0
Low	13-Oct	2	2013	2013-14	10/27/2013	0.762	17.6	-0.95	6.7	0
Low	13-Oct	2	2013	2013-14	10/28/2013	1.016	14.5	-1.65	5.05	5.08
Low	13-Oct	2	2013	2013-14	10/29/2013	1.778	2.95	-1.6	0	6.35
Low	13-Oct	2	2013	2013-14	10/30/2013	1.778	3.3	-0.65	0.9	3.81
Low	13-Oct	2	2013	2013-14	10/31/2013	1.778	8.3	-6.1	0.6	1.27
Low	13-Nov	3	2013	2013-14	11/1/2013	1.778	11.45	-3.95	2.55	1.27
Low	13-Nov	3	2013	2013-14	11/2/2013	1.778	16.55	-3.35	4.75	1.27
Low	13-Nov	3	2013	2013-14	11/3/2013	1.778	12.4	0.9	6.25	1.27
Low	13-Nov	3	2013	2013-14	11/4/2013	1.778	4.45	-1.95	0.95	1.27
Low	13-Nov	3	2013	2013-14	11/5/2013	1.778	4.7	-5.7	-1.1	0
Low	13-Nov	3	2013	2013-14	11/6/2013	1.778	10.8	-5.65	1.2	0
Low	13-Nov	3	2013	2013-14	11/7/2013	1.778	14.3	-2.35	4.25	0
Low	13-Nov	3	2013	2013-14	11/8/2013	1.778	12.9	2.5	7.7	0
Low	13-Nov	3	2013	2013-14	11/9/2013	1.778	13.1	0.15	5.9	0
Low	13-Nov	3	2013	2013-14	11/10/2013	1.778	14.95	-2.05	4.8	0
Low	13-Nov	3	2013	2013-14	11/11/2013	1.778	15.75	-0.9	6.6	0
Low	13-Nov	3	2013	2013-14	11/12/2013	1.778	16.6	0.05	8.15	0
Low	13-Nov	3	2013	2013-14	11/13/2013	1.778	13.95	2.05	9.75	0
Low	13-Nov	3	2013	2013-14	11/14/2013	1.778	14.45	-0.7	4.9	0
Low	13-Nov	3	2013	2013-14	11/15/2013	1.778	13.1	-2.9	4.7	0
Low	13-Nov	3	2013	2013-14	11/16/2013	1.778	6	-1.95	1.5	0
Low	13-Nov	3	2013	2013-14	11/17/2013	1.778	7.85	-2.85	2.75	0
Low	13-Nov	3	2013	2013-14	11/18/2013	1.778	12.7	-4.4	2	0
Low	13-Nov	3	2013	2013-14	11/19/2013	2.159	9.5	-3.6	3.25	1.27
Low	13-Nov	3	2013	2013-14	11/20/2013	2.159	5.8	1.75	3.55	1.27
Low	13-Nov	3	2013	2013-14	11/21/2013	2.286	6.25	-0.25	2.55	1.27
Low	13-Nov	3	2013	2013-14	11/22/2013	2.794	-0.15	-4.3	-2.8	2.54
Low	13-Nov	3	2013	2013-14	11/23/2013	2.794	3.3	-7.45	-1.65	2.54
Low	13-Nov	3	2013	2013-14	11/24/2013	2.794	5.45	-4.5	0.35	1.27
Low	13-Nov	3	2013	2013-14	11/25/2013	2.794	8.1	-7.5	-1.5	1.27
Low	13-Nov	3	2013	2013-14	11/26/2013	2.794	12.75	-6.25	1.15	1.27
Low	13-Nov	3	2013	2013-14	11/27/2013	2.794	13.1	-3.85	2.6	1.27
Low	13-Nov	3	2013	2013-14	11/28/2013	2.794	11.45	-1.95	2.45	1.27
Low	13-Nov	3	2013	2013-14	11/29/2013	2.794	8	-2.95	0.8	1.27
Low	13-Nov	3	2013	2013-14	11/30/2013	2.794	9.25	-4.55	0.3	1.27
Low	13-Dec	4	2013	2013-14	12/1/2013	2.794	10.45	-5	0.55	1.27
Low	13-Dec	4	2013	2013-14	12/2/2013	2.794	12.4	-4.75	2	1.27
Low	13-Dec	4	2013	2013-14	12/3/2013	2.794	11.4	-0.45	6.4	1.27
Low	13-Dec	4	2013	2013-14	12/4/2013	3.429	3.45	-10.65	-4	6.35
Low	13-Dec	4	2013	2013-14	12/5/2013	3.429	-3.35	-15	-10.3	6.35
Low	13-Dec	4	2013	2013-14	12/6/2013	3.429	-1.85	-19.4	-10.9	6.35
Low	13-Dec	4	2013	2013-14	12/7/2013	4.191	-2.25	-12.45	-6.85	16.51
Low	13-Dec	4	2013	2013-14	12/8/2013	4.699	-4.4	-18.1	-9.75	21.59
Low	13-Dec	4	2013	2013-14	12/9/2013	4.699	-4.2	-23.4	-15.7	16.51
Low	13-Dec	4	2013	2013-14	12/10/2013	4.826	1.65	-19.55	-10.5	15.24
Low	13-Dec	4	2013	2013-14	12/11/2013	4.826	5.9	-12.2	-4.6	13.97
Low	13-Dec	4	2013	2013-14	12/12/2013	4.826	4.6	-11.05	-4.65	13.97
Low	13-Dec	4	2013	2013-14	12/13/2013	4.826	9.2	-10.2	-2	12.7
Low	13-Dec	4	2013	2013-14	12/14/2013	4.826	6.1	-8.5	-2.65	12.7
Low	13-Dec	4	2013	2013-14	12/15/2013	4.826	9.15	-9.15	-1.75	11.43
Low	13-Dec	4	2013	2013-14	12/16/2013	4.826	14.4	-6	0.7	11.43
Low	13-Dec	4	2013	2013-14	12/17/2013	4.826	14.5	-4.9	1.9	10.16
Low	13-Dec	4	2013	2013-14	12/18/2013	4.826	14.05	-3.3	3.05	7.62
Low	13-Dec	4	2013	2013-14	12/19/2013	4.826	12.25	-1.25	4.1	6.35
Low	13-Dec	4	2013	2013-14	12/20/2013	5.08	1.7	-8	-3.55	10.16
Low	13-Dec	4	2013	2013-14	12/21/2013	5.08	4.15	-11.35	-3.3	8.89
Low	13-Dec	4	2013	2013-14	12/22/2013	5.08	6	-4.7	0.75	8.89
Low	13-Dec	4	2013	2013-14	12/23/2013	5.08	8.95	-5.35	0.05	7.62
Low	13-Dec	4	2013	2013-14	12/24/2013	5.08	11.05	-5.3	0.65	7.62
Low	13-Dec	4	2013	2013-14	12/25/2013	5.08	11	-4.7	0.3	6.35
Low	13-Dec	4	2013	2013-14	12/26/2013	5.08	9.4	-6.5	0.15	7.62
Low	13-Dec	4	2013	2013-14	12/27/2013	5.08	13.55	-7.25	0.35	7.62
Low	13-Dec	4	2013	2013-14	12/28/2013	5.08	11.8	-5.5	0.75	6.35
Low	13-Dec	4	2013	2013-14	12/29/2013	5.08	7.05	-7	-0.85	6.35
Low	13-Dec	4	2013	2013-14	12/30/2013	5.08	7.65	-5.75	-0.25	6.35
Low	13-Dec	4	2013	2013-14	12/31/2013	5.08	12.15	-5.15	2.2	5.08
Low	14-Jan	5	2014	2013-14	1/1/2014	5.08	12.3	-2.65	3.35	5.08
Low	14-Jan	5	2014	2013-14	1/2/2014	5.08	12.1	-4.55	1.05	5.08
Low	14-Jan	5	2014	2013-14	1/3/2014	5.207	12.8	-4.2	1.35	5.08
Low	14-Jan	5	2014	2013-14	1/4/2014	5.207	12.45	-3.55	2.95	5.08
Low	14-Jan	5	2014	2013-14	1/5/2014	5.207	7.2	-5.5	-0.4	5.08
Low	14-Jan	5	2014	2013-14	1/6/2014	5.207	8.4	-5.75	-0.4	5.08
Low	14-Jan	5	2014	2013-14	1/7/2014	5.207	9.3	-7	1.05	5.08
Low	14-Jan	5	2014	2013-14	1/8/2014	5.207	8.85	-2	2.45	5.08
Low	14-Jan	5	2014	2013-14	1/9/2014	5.207	6.65	-3.75	1.1	5.08
Low	14-Jan	5	2014	2013-14	1/10/2014	5.207	6.05	-0.75	2.55	5.08
Low	14-Jan	5	2014	2013-14	1/11/2014	5.207	10.3	-2.7	1.95	5.08
Low	14-Jan	5	2014	2013-14	1/12/2014	5.969	6	-2.25	1.8	5.08
Low	14-Jan	5	2014	2013-14	1/13/2014	5.969	3.55	-7.55	-2.2	5.08
Low	14-Jan	5	2014	2013-14	1/14/2014	5.969	10.55	-6.25	-0.45	5.08
Low	14-Jan	5	2014	2013-14	1/15/2014	5.969	12.2	-5	0.65	5.08
Low	14-Jan	5	2014	2013-14	1/16/2014	5.969	12.15	-4.35	1.35	5.08
Low	14-Jan	5	2014	2013-14	1/17/2014	5.969	12.65	-6.05	1.05	5.08
Low	14-Jan	5	2014	2013-14	1/18/2014	5.969	14.4	-4.8	1.5	5.08
Low	14-Jan	5	2014	2013-14	1/19/2014	5.969	13.45	-4.7	1.7	5.08
Low	14-Jan	5	2014	2013-14	1/20/2014	5.969	12.85	-5.35	1.1	1.27
Low	14-Jan	5	2014	2013-14	1/21/2014	5.969	11.7	-6.85	0.65	1.27
Low	14-Jan	5	2014	2013-14	1/22/2014	5.969	12.7	-6.75	0.2	1.27
Low	14-Jan	5	2014	2013-14	1/23/2014	5.969	11.7	-6.5	0.5	1.27
Low	14-Jan	5	2014	2013-14	1/24/2014	5.969	4.85	-4.5	0.5	1.27
Low	14-Jan	5	2014	2013-14	1/25/2014	5.969	8.1	-4.25	1.1	1.27
Low	14-Jan	5	2014	2013-14	1/26/2014	5.969	11.25	-5.5	0.6	1.27
Low	14-Jan	5	2014	2013-14	1/27/2014	5.969	11.3	-5.85	0.75	1.27
Low	14-Jan	5	2014	2013-14	1/28/2014	5.969	10.85	-4.6	2.05	0
Low	14-Jan	5	2014	2013-14	1/29/2014	5.969	11.85	2.3	5.7	0
Low	14-Jan	5	2014	2013-14	1/30/2014	9.017	8.65	0	4.85	0
Low	14-Jan	5	2014	2013-14	1/31/2014	10.033	3.3	-3.45	-0.6	10.16
Low	14-Feb	6	2014	2013-14	2/1/2014	10.033	1.7	-10.8	-4.3	10.16
Low	14-Feb	6	2014	2013-14	2/2/2014	10.033	2	-13.2	-6.3	8.89
Low	14-Feb	6	2014	2013-14	2/3/2014	10.16	-1.25	-9.85	-5.15	10.16
Low	14-Feb	6	2014	2013-14	2/4/2014	12.7	1.95	-10.4	-4.5	10.16
Low	14-Feb	6	2014	2013-14	2/5/2014	12.7	2.1	-13.05	-5.15	10.16
Low	14-Feb	6	2014	2013-14	2/6/2014	12.7	3.55	-12.1	-3.55	8.89
Low	14-Feb	6	2014	2013-14	2/7/2014	12.827	3.25	-3.15	-0.45	8.89
Low	14-Feb	6	2014	2013-14	2/8/2014	13.208	2.15	-1.55	0.05	13.97
Low	14-Feb	6	2014	2013-14	2/9/2014	18.669	3.45	1.2	2.2	11.43
Low	14-Feb	6	2014	2013-14	2/10/2014	23.114	5.75	1.3	3.05	8.89
Low	14-Feb	6	2014	2013-14	2/11/2014	24.13	7.65	-1.3	2.05	8.89
Low	14-Feb	6	2014	2013-14	2/12/2014	24.13	9.9	-3.9	2.3	7.62
Low	14-Feb	6	2014	2013-14	2/13/2014	24.13	11.05	1.2	5.3	6.35
Low	14-Feb	6	2014	2013-14	2/14/2014	24.257	8.4	2.65	5.75	5.08
Low	14-Feb	6	2014	2013-14	2/15/2014	24.257	11.45	4.4	7.4	3.81
Low	14-Feb	6	2014	2013-14	2/16/2014	24.765	10.3	0.2	5.95	6.35
Low	14-Feb	6	2014	2013-14	2/17/2014	24.892	7.55	-3.2	1.9	5.08
Low	14-Feb	6	2014	2013-14	2/18/2014	24.892	8.4	-4.4	1	5.08
Low	14-Feb	6	2014	2013-14	2/19/2014	24.892	10.5	-3.6	2.6	3.81
Low	14-Feb	6	2014	2013-14	2/20/2014	25.019	6.05	-2.55	1.9	3.81
Low	14-Feb	6	2014	2013-14	2/21/2014	25.019	9.75	-5.3	1.45	2.54
Low	14-Feb	6	2014	2013-14	2/22/2014	25.019	9.4	-4.2	1.75	1.27
Low	14-Feb	6	2014	2013-14	2/23/2014	25.019	10.6	-4.15	1.95	1.27
Low	14-Feb	6	2014	2013-14	2/24/2014	25.019	11.95	-5.45	2.15	1.27
Low	14-Feb	6	2014	2013-14	2/25/2014	25.019	13.35	-3.8	3.5	0
Low	14-Feb	6	2014	2013-14	2/26/2014	25.019	13.55	-2.55	4.6	0
Low	14-Feb	6	2014	2013-14	2/27/2014	26.035	7.75	0.15	4.15	1.27
Low	14-Feb	6	2014	2013-14	2/28/2014	27.305	3.8	-1.4	0.85	7.62
Low	14-Mar	7	2014	2013-14	3/1/2014	28.321	4.75	-1.75	1.2	11.43
Low	14-Mar	7	2014	2013-14	3/2/2014	28.321	6.35	-0.95	1.65	8.89
Low	14-Mar	7	2014	2013-14	3/3/2014	28.702	4.5	0.4	2.5	7.62
Low	14-Mar	7	2014	2013-14	3/4/2014	29.083	4.15	1	2.5	8.89
Low	14-Mar	7	2014	2013-14	3/5/2014	29.083	8.85	-0.5	3.2	6.35
Low	14-Mar	7	2014	2013-14	3/6/2014	29.591	8.9	1	5.15	2.54
Low	14-Mar	7	2014	2013-14	3/7/2014	30.226	6	-0.45	2.85	1.27
Low	14-Mar	7	2014	2013-14	3/8/2014	30.226	8.45	-3.55	1.8	1.27
Low	14-Mar	7	2014	2013-14	3/9/2014	30.226	14.9	-2.95	5.9	0
Low	14-Mar	7	2014	2013-14	3/10/2014	30.226	11.55	3.8	7.15	0
Low	14-Mar	7	2014	2013-14	3/11/2014	30.734	5.8	-3.45	2.15	2.54
Low	14-Mar	7	2014	2013-14	3/12/2014	30.734	3.9	-5.05	-0.45	1.27
Low	14-Mar	7	2014	2013-14	3/13/2014	30.734	6.9	-2.75	1.1	1.27
Low	14-Mar	7	2014	2013-14	3/14/2014	30.734	12.7	-5.75	3	0
Low	14-Mar	7	2014	2013-14	3/15/2014	30.734	11.9	-3.25	3.7	0
Low	14-Mar	7	2014	2013-14	3/16/2014	30.734	14.75	-2.65	4.8	0
Low	14-Mar	7	2014	2013-14	3/17/2014	30.734	15.35	-2.1	6.35	0
Low	14-Mar	7	2014	2013-14	3/18/2014	30.734	7.6	-2.85	3.15	0
Low	14-Mar	7	2014	2013-14	3/19/2014	30.734	7.15	-3.8	0.95	0
Low	14-Mar	7	2014	2013-14	3/20/2014	30.734	11.5	-5.35	3.05	0
Low	14-Mar	7	2014	2013-14	3/21/2014	30.734	11.95	-2.1	4.15	0
Low	14-Mar	7	2014	2013-14	3/22/2014	30.734	11.25	-2.35	3.5	0
Low	14-Mar	7	2014	2013-14	3/23/2014	30.734	11.1	-4.45	2.9	0
Low	14-Mar	7	2014	2013-14	3/24/2014	30.734	12.75	-3.7	4	0
Low	14-Mar	7	2014	2013-14	3/25/2014	30.734	14.8	-2.7	5.1	1.27
Low	14-Mar	7	2014	2013-14	3/26/2014	31.242	8.55	-1.45	3.8	2.54
Low	14-Mar	7	2014	2013-14	3/27/2014	31.75	4.35	-3.75	0	3.81
Low	14-Mar	7	2014	2013-14	3/28/2014	31.877	4.15	-2	0.45	3.81
Low	14-Mar	7	2014	2013-14	3/29/2014	31.877	5.35	-0.35	2.5	2.54
Low	14-Mar	7	2014	2013-14	3/30/2014	34.29	4.05	-1.2	1.55	11.43
Low	14-Mar	7	2014	2013-14	3/31/2014	34.671	4.4	-3.7	-0.45	5.08
Low	14-Apr	8	2014	2013-14	4/1/2014	35.56	1.45	-5.75	-1.45	15.24
Low	14-Apr	8	2014	2013-14	4/2/2014	35.56	1.4	-6.1	-2.65	10.16
Low	14-Apr	8	2014	2013-14	4/3/2014	35.56	4.7	-8.1	-1.6	6.35
Low	14-Apr	8	2014	2013-14	4/4/2014	35.56	7	-6.3	0.45	2.54
Low	14-Apr	8	2014	2013-14	4/5/2014	35.56	6	-4.1	0.85	3.81
Low	14-Apr	8	2014	2013-14	4/6/2014	35.56	8.1	-6.45	1	2.54
Low	14-Apr	8	2014	2013-14	4/7/2014	35.56	11.75	-2.65	4.2	1.27
Low	14-Apr	8	2014	2013-14	4/8/2014	35.56	16.35	-1.95	6.8	0
Low	14-Apr	8	2014	2013-14	4/9/2014	35.56	15.5	-1	7.65	0
Low	14-Apr	8	2014	2013-14	4/10/2014	35.56	15.1	0.6	7.6	0
Low	14-Apr	8	2014	2013-14	4/11/2014	35.56	16.7	-0.95	7.8	0
Low	14-Apr	8	2014	2013-14	4/12/2014	35.56	17	-1.55	7.2	0
Low	14-Apr	8	2014	2013-14	4/13/2014	35.56	16.8	-1.05	7.85	0
Low	14-Apr	8	2014	2013-14	4/14/2014	35.56	12.4	-1.55	5	0
Low	14-Apr	8	2014	2013-14	4/15/2014	35.56	17.05	-2.3	6.9	0
Low	14-Apr	8	2014	2013-14	4/16/2014	35.56	15	-0.3	7.5	0
Low	14-Apr	8	2014	2013-14	4/17/2014	35.56	15.95	-0.65	7.75	0
Low	14-Apr	8	2014	2013-14	4/18/2014	35.56	16.15	0.9	8.55	0
Low	14-Apr	8	2014	2013-14	4/19/2014	35.56	15.9	0.95	7.7	0
Low	14-Apr	8	2014	2013-14	4/20/2014	35.56	14.25	-0.65	6.7	0
Low	14-Apr	8	2014	2013-14	4/21/2014	35.56	15.8	-2.3	6.9	0
Low	14-Apr	8	2014	2013-14	4/22/2014	35.56	13.85	-0.15	7	0
Low	14-Apr	8	2014	2013-14	4/23/2014	35.687	5.3	-1.4	1	1.27
Low	14-Apr	8	2014	2013-14	4/24/2014	35.687	9.8	-4.65	3.15	1.27
Low	14-Apr	8	2014	2013-14	4/25/2014	35.687	10.85	-0.15	5.55	0
Low	14-Apr	8	2014	2013-14	4/26/2014	37.211	2.85	-1.6	0.6	7.62
Low	14-Apr	8	2014	2013-14	4/27/2014	37.211	4.45	-1.75	0.55	3.81
Low	14-Apr	8	2014	2013-14	4/28/2014	37.211	6.45	-2.25	1.65	3.81
Low	14-Apr	8	2014	2013-14	4/29/2014	37.211	11.1	-4.25	3.5	1.27
Low	14-Apr	8	2014	2013-14	4/30/2014	37.211	14.35	-1.55	7.25	0
Low	14-May	9	2014	2013-14	5/1/2014	37.211	17.6	-0.65	8.8	0
Low	14-May	9	2014	2013-14	5/2/2014	37.211	19.95	0.05	10	0
Low	14-May	9	2014	2013-14	5/3/2014	37.211	19.75	-0.2	10.3	0
Low	14-May	9	2014	2013-14	5/4/2014	37.211	15.45	6.5	10.15	0
Low	14-May	9	2014	2013-14	5/5/2014	37.211	12.55	3	8.2	0
Low	14-May	9	2014	2013-14	5/6/2014	37.211	8.95	0.75	4.9	0
Low	14-May	9	2014	2013-14	5/7/2014	37.465	7.25	-0.4	2.3	0
Low	14-May	9	2014	2013-14	5/8/2014	37.592	11.15	-2.25	4.65	0
Low	14-May	9	2014	2013-14	5/9/2014	37.719	10.95	0.35	5.6	0
Low	14-May	9	2014	2013-14	5/10/2014	37.719	10	1.75	5.7	0
Low	14-May	9	2014	2013-14	5/11/2014	37.719	8.2	-1.55	2.15	0
Low	14-May	9	2014	2013-14	5/12/2014	37.719	11.25	-4.7	3.1	0
Low	14-May	9	2014	2013-14	5/13/2014	37.719	15.85	-2.2	6.95	0
Low	14-May	9	2014	2013-14	5/14/2014	37.719	19.3	-0.2	9.75	0
Low	14-May	9	2014	2013-14	5/15/2014	37.719	21.85	1	12	0
Low	14-May	9	2014	2013-14	5/16/2014	37.719	21.75	3.05	12.5	0
Low	14-May	9	2014	2013-14	5/17/2014	37.719	20.05	4.3	12.35	0
Low	14-May	9	2014	2013-14	5/18/2014	37.719	18.35	3.6	10.7	0
Low	14-May	9	2014	2013-14	5/19/2014	37.719	12.85	0.35	7.7	0
Low	14-May	9	2014	2013-14	5/20/2014	37.846	12.5	-0.9	5.4	0
Low	14-May	9	2014	2013-14	5/21/2014	38.608	6.25	0	3.4	1.27
Low	14-May	9	2014	2013-14	5/22/2014	38.608	12.15	2.3	6.65	0
Low	14-May	9	2014	2013-14	5/23/2014	38.608	15.1	2.65	8.75	0
Low	14-May	9	2014	2013-14	5/24/2014	38.608	20.25	1.2	11.55	0
Low	14-May	9	2014	2013-14	5/25/2014	38.608	20.15	3.8	12.35	0
Low	14-May	9	2014	2013-14	5/26/2014	38.608	23.3	3.9	13.25	0
Low	14-May	9	2014	2013-14	5/27/2014	38.608	20.65	2.3	12.35	0
Low	14-May	9	2014	2013-14	5/28/2014	38.608	18.55	6	12.4	0
Low	14-May	9	2014	2013-14	5/29/2014	38.608	15.5	0.6	8.85	0
Low	14-May	9	2014	2013-14	5/30/2014	38.608	18.05	-1.5	8.75	0
Low	14-May	9	2014	2013-14	5/31/2014	38.608	16.9	1.25	9.5	0
Low	14-Jun	10	2014	2013-14	6/1/2014	38.608	17.85	-1.1	8.85	0
Low	14-Jun	10	2014	2013-14	6/2/2014	38.608	20.85	0.1	10.9	0
Low	14-Jun	10	2014	2013-14	6/3/2014	38.608	19.8	2.45	11.45	0
Low	14-Jun	10	2014	2013-14	6/4/2014	38.608	20.15	1.2	11.05	0
Low	14-Jun	10	2014	2013-14	6/5/2014	38.608	22.5	1.95	12.65	0
Low	14-Jun	10	2014	2013-14	6/6/2014	38.608	24.65	3.3	14.45	0
Low	14-Jun	10	2014	2013-14	6/7/2014	38.608	24.65	4.8	14.5	0
Low	14-Jun	10	2014	2013-14	6/8/2014	38.608	24.7	5	15.15	0
Low	14-Jun	10	2014	2013-14	6/9/2014	38.608	24.4	4.65	15.05	0
Low	14-Jun	10	2014	2013-14	6/10/2014	38.608	25.05	6.2	15.7	0
Low	14-Jun	10	2014	2013-14	6/11/2014	38.608	25.35	4.7	15	0
Low	14-Jun	10	2014	2013-14	6/12/2014	38.608	23.55	5.15	14.65	0
Low	14-Jun	10	2014	2013-14	6/13/2014	38.608	18.6	5.3	13.7	0
Low	14-Jun	10	2014	2013-14	6/14/2014	38.608	16.35	0.8	9.4	0
Low	14-Jun	10	2014	2013-14	6/15/2014	38.608	17.7	-0.5	9.7	0
Low	14-Jun	10	2014	2013-14	6/16/2014	38.608	17.35	2.05	10.5	0
Low	14-Jun	10	2014	2013-14	6/17/2014	38.608	13.85	4.9	9.5	0
Low	14-Jun	10	2014	2013-14	6/18/2014	38.608	14.7	0.45	7.35	0
Low	14-Jun	10	2014	2013-14	6/19/2014	38.608	20.1	-1.3	9.85	0
Low	14-Jun	10	2014	2013-14	6/20/2014	38.608	22.35	1.05	12.5	0
Low	14-Jun	10	2014	2013-14	6/21/2014	38.608	21.65	3.7	13.2	0
Low	14-Jun	10	2014	2013-14	6/22/2014	38.608	21.5	3.95	12.85	0
Low	14-Jun	10	2014	2013-14	6/23/2014	38.608	22.45	0.5	12.1	0
Low	14-Jun	10	2014	2013-14	6/24/2014	38.608	23.15	2.2	13.55	0
Low	14-Jun	10	2014	2013-14	6/25/2014	38.608	21.75	4.75	13.3	0
Low	14-Jun	10	2014	2013-14	6/26/2014	38.608	20.45	4.55	12.3	0
Low	14-Jun	10	2014	2013-14	6/27/2014	38.608	15	5.65	10.5	0
Low	14-Jun	10	2014	2013-14	6/28/2014	38.608	18.25	5.65	12.35	0
Low	14-Jun	10	2014	2013-14	6/29/2014	38.608	22.25	3.95	13.35	0
Low	14-Jun	10	2014	2013-14	6/30/2014	38.608	25	3.85	15.25	0
Low	14-Jul	11	2014	2013-14	7/1/2014	38.608	29.25	6.8	18.3	0
Low	14-Jul	11	2014	2013-14	7/2/2014	38.608	29.35	9.6	19.05	0
Low	14-Jul	11	2014	2013-14	7/3/2014	38.608	26.2	8.25	17.75	0
Low	14-Jul	11	2014	2013-14	7/4/2014	38.608	25.7	6.1	16.2	0
Low	14-Jul	11	2014	2013-14	7/5/2014	38.608	24.7	5.5	15.55	0
Low	14-Jul	11	2014	2013-14	7/6/2014	38.608	25.6	6.15	15.95	0
Low	14-Jul	11	2014	2013-14	7/7/2014	38.608	29.2	6.15	17.75	0
Low	14-Jul	11	2014	2013-14	7/8/2014	38.608	29.1	8.85	18.9	0
Low	14-Jul	11	2014	2013-14	7/9/2014	38.608	24.35	14.1	18.75	0
Low	14-Jul	11	2014	2013-14	7/10/2014	38.608	26.75	9.6	17.95	0
Low	14-Jul	11	2014	2013-14	7/11/2014	38.735	27.2	7.6	17.65	0
Low	14-Jul	11	2014	2013-14	7/12/2014	38.735	23.6	11.25	17.05	0
Low	14-Jul	11	2014	2013-14	7/13/2014	38.735	27.15	7.95	17.55	0
Low	14-Jul	11	2014	2013-14	7/14/2014	38.735	30.3	9.5	19.45	0
Low	14-Jul	11	2014	2013-14	7/15/2014	38.735	30.65	9.95	20.3	0
Low	14-Jul	11	2014	2013-14	7/16/2014	38.735	29.3	11.1	20.15	0
Low	14-Jul	11	2014	2013-14	7/17/2014	39.116	27.4	10.2	18.9	0
Low	14-Jul	11	2014	2013-14	7/18/2014	39.497	27.5	10.35	16.95	0
Low	14-Jul	11	2014	2013-14	7/19/2014	39.624	27.4	9.65	17.45	0
Low	14-Jul	11	2014	2013-14	7/20/2014	39.624	29.1	10.15	18.2	0
Low	14-Jul	11	2014	2013-14	7/21/2014	39.624	21.7	10.25	14.85	0
Low	14-Jul	11	2014	2013-14	7/22/2014	40.132	19.75	9.05	13.9	0
Low	14-Jul	11	2014	2013-14	7/23/2014	40.259	21.7	8.2	15.45	0
Low	14-Jul	11	2014	2013-14	7/24/2014	40.259	20.3	7.25	15.1	0
Low	14-Jul	11	2014	2013-14	7/25/2014	40.259	24.55	3.85	14.75	0
Low	14-Jul	11	2014	2013-14	7/26/2014	40.259	24.45	6.1	15.3	0
Low	14-Jul	11	2014	2013-14	7/27/2014	40.259	27.2	5.8	16.35	0
Low	14-Jul	11	2014	2013-14	7/28/2014	40.259	27	8.1	18	0
Low	14-Jul	11	2014	2013-14	7/29/2014	40.259	26.75	9.75	18.4	0
Low	14-Jul	11	2014	2013-14	7/30/2014	40.259	26.3	12.2	18.6	0
Low	14-Jul	11	2014	2013-14	7/31/2014	42.418	26.55	9.45	15.05	0
Low	14-Aug	12	2014	2013-14	8/1/2014	42.545	24.3	8	14.65	0
Low	14-Aug	12	2014	2013-14	8/2/2014	42.672	26.1	9.15	17.15	0
Low	14-Aug	12	2014	2013-14	8/3/2014	42.799	26.25	7.4	16.8	0
Low	14-Aug	12	2014	2013-14	8/4/2014	43.053	24.65	9.55	16.85	0
Low	14-Aug	12	2014	2013-14	8/5/2014	45.339	14.6	8.65	11.6	0
Low	14-Aug	12	2014	2013-14	8/6/2014	47.371	11.95	8.7	10.6	0
Low	14-Aug	12	2014	2013-14	8/7/2014	48.641	18.15	9.1	12.2	0
Low	14-Aug	12	2014	2013-14	8/8/2014	48.641	23	7.05	14.65	0
Low	14-Aug	12	2014	2013-14	8/9/2014	48.768	23.7	7.65	15.25	0
Low	14-Aug	12	2014	2013-14	8/10/2014	48.768	24.45	5.1	15.2	0
Low	14-Aug	12	2014	2013-14	8/11/2014	48.768	24.65	8	14.5	0
Low	14-Aug	12	2014	2013-14	8/12/2014	48.895	22.3	6.95	14.55	0
Low	14-Aug	12	2014	2013-14	8/13/2014	48.895	20.35	7.45	14.85	0
Low	14-Aug	12	2014	2013-14	8/14/2014	48.895	18.55	7.85	14.55	0
Low	14-Aug	12	2014	2013-14	8/15/2014	48.895	19.5	5.15	12.55	0
Low	14-Aug	12	2014	2013-14	8/16/2014	48.895	22.45	6.45	14.4	0
Low	14-Aug	12	2014	2013-14	8/17/2014	48.895	24.75	4.95	14.35	0
Low	14-Aug	12	2014	2013-14	8/18/2014	48.895	24.5	4.55	14.5	0
Low	14-Aug	12	2014	2013-14	8/19/2014	48.895	23.55	3.7	14.05	0
Low	14-Aug	12	2014	2013-14	8/20/2014	48.895	23.55	6.05	14.55	0
Low	14-Aug	12	2014	2013-14	8/21/2014	48.895	23.2	5.3	13.95	0
Low	14-Aug	12	2014	2013-14	8/22/2014	49.022	21.9	5.25	13.55	0
Low	14-Aug	12	2014	2013-14	8/23/2014	49.022	20.05	5.55	12.85	0
Low	14-Aug	12	2014	2013-14	8/24/2014	49.022	21	2.5	12.15	0
Low	14-Aug	12	2014	2013-14	8/25/2014	49.022	22.6	4.35	13.35	0
Low	14-Aug	12	2014	2013-14	8/26/2014	50.8	20.15	5.55	11	0
Low	14-Aug	12	2014	2013-14	8/27/2014	50.8	20.1	4.1	11.7	0
Low	14-Aug	12	2014	2013-14	8/28/2014	50.8	23.85	4.55	14.4	0
Low	14-Aug	12	2014	2013-14	8/29/2014	50.8	26	6.8	15.45	0
Low	14-Aug	12	2014	2013-14	8/30/2014	50.8	23.1	6.4	14.4	0
Low	14-Aug	12	2014	2013-14	8/31/2014	50.8	22.3	7.5	15	0
Low	14-Sep	1	2014	2014-15	9/1/2014	50.8	21.5	4.7	13.2	0
Low	14-Sep	1	2014	2014-15	9/2/2014	50.8	25.35	4.8	14.85	0
Low	14-Sep	1	2014	2014-15	9/3/2014	50.8	24.85	7.25	15.2	0
Low	14-Sep	1	2014	2014-15	9/4/2014	50.8	23.5	5.1	14.35	0
Low	14-Sep	1	2014	2014-15	9/5/2014	50.8	22.65	3.05	12.5	0
Low	14-Sep	1	2014	2014-15	9/6/2014	50.8	24.2	4.65	13.75	0
Low	14-Sep	1	2014	2014-15	9/7/2014	50.8	23.7	4.35	13.95	0
Low	14-Sep	1	2014	2014-15	9/8/2014	50.8	23.3	6.1	15.15	0
Low	14-Sep	1	2014	2014-15	9/9/2014	50.927	20.7	3.85	12.8	0
Low	14-Sep	1	2014	2014-15	9/10/2014	50.927	21.9	2.2	11.4	0
Low	14-Sep	1	2014	2014-15	9/11/2014	50.927	23.75	3.05	13.25	0
Low	14-Sep	1	2014	2014-15	9/12/2014	50.927	25.1	4.7	14.4	0
Low	14-Sep	1	2014	2014-15	9/13/2014	50.927	24.6	5.65	14.55	0
Low	14-Sep	1	2014	2014-15	9/14/2014	50.927	23.55	4.95	13.6	0
Low	14-Sep	1	2014	2014-15	9/15/2014	51.054	23.1	5	13.45	0
Low	14-Sep	1	2014	2014-15	9/16/2014	51.054	22.8	6.6	14.95	0
Low	14-Sep	1	2014	2014-15	9/17/2014	51.054	22.5	11.45	16.4	0
Low	14-Sep	1	2014	2014-15	9/18/2014	51.054	20.1	12.5	16.35	0
Low	14-Sep	1	2014	2014-15	9/19/2014	51.181	15.9	5.65	12.05	0
Low	14-Sep	1	2014	2014-15	9/20/2014	51.181	21	3.85	12.15	0
Low	14-Sep	1	2014	2014-15	9/21/2014	51.181	23.8	5.95	15.15	0
Low	14-Sep	1	2014	2014-15	9/22/2014	51.181	15.3	5.85	11.25	0
Low	14-Sep	1	2014	2014-15	9/23/2014	51.308	20.95	4.25	11.65	0
Low	14-Sep	1	2014	2014-15	9/24/2014	51.562	20.35	7.85	14.05	0
Low	14-Sep	1	2014	2014-15	9/25/2014	51.562	19.8	10.65	15.4	0
Low	14-Sep	1	2014	2014-15	9/26/2014	51.562	13.15	-0.25	8.5	0
Low	14-Sep	1	2014	2014-15	9/27/2014	53.086	10.3	-0.7	4.65	0
Low	14-Sep	1	2014	2014-15	9/28/2014	53.975	6.75	2.05	4.4	0
Low	14-Sep	1	2014	2014-15	9/29/2014	54.229	8.1	1.2	4.9	0
Low	14-Sep	1	2014	2014-15	9/30/2014	54.356	15.35	0.6	7.85	0
Low	14-Oct	2	2014	2014-15	10/1/2014	0	15.4	1.1	8.35	0
Low	14-Oct	2	2014	2014-15	10/2/2014	0	13.9	-1	5.55	0
Low	14-Oct	2	2014	2014-15	10/3/2014	0	18.95	-1.4	8.2	0
Low	14-Oct	2	2014	2014-15	10/4/2014	0	22.45	0.95	10.65	0
Low	14-Oct	2	2014	2014-15	10/5/2014	0	23.95	2	11.6	0
Low	14-Oct	2	2014	2014-15	10/6/2014	0	23.8	2.35	11.65	0
Low	14-Oct	2	2014	2014-15	10/7/2014	0	23.8	2.7	11.9	0
Low	14-Oct	2	2014	2014-15	10/8/2014	0	23	3.5	11.65	0
Low	14-Oct	2	2014	2014-15	10/9/2014	0	19.85	1.35	9.95	0
Low	14-Oct	2	2014	2014-15	10/10/2014	0.127	18.65	0.8	8.8	0
Low	14-Oct	2	2014	2014-15	10/11/2014	0.127	18.35	0.9	9	0
Low	14-Oct	2	2014	2014-15	10/12/2014	0.127	21.4	2.05	10.4	0
Low	14-Oct	2	2014	2014-15	10/13/2014	0.127	16.4	-0.15	7.45	0
Low	14-Oct	2	2014	2014-15	10/14/2014	0.508	21.8	1.05	11.75	0
Low	14-Oct	2	2014	2014-15	10/15/2014	0.508	16.85	7.5	12.35	0
Low	14-Oct	2	2014	2014-15	10/16/2014	1.143	8.55	2.85	6.05	0
Low	14-Oct	2	2014	2014-15	10/17/2014	1.143	14.35	1.65	7.35	0
Low	14-Oct	2	2014	2014-15	10/18/2014	1.143	13.5	-0.2	7.1	0
Low	14-Oct	2	2014	2014-15	10/19/2014	1.143	16.1	-2.1	6	0
Low	14-Oct	2	2014	2014-15	10/20/2014	1.143	17.05	0	8.8	0
Low	14-Oct	2	2014	2014-15	10/21/2014	1.397	12.95	1.9	8.15	0
Low	14-Oct	2	2014	2014-15	10/22/2014	1.397	11.05	-1.45	3.9	0
Low	14-Oct	2	2014	2014-15	10/23/2014	1.397	14.85	-0.65	6.05	0
Low	14-Oct	2	2014	2014-15	10/24/2014	1.397	13.15	2.7	8	0
Low	14-Oct	2	2014	2014-15	10/25/2014	1.397	17	7.45	12.3	0
Low	14-Oct	2	2014	2014-15	10/26/2014	2.159	10.7	2.3	5.8	0
Low	14-Oct	2	2014	2014-15	10/27/2014	2.159	8.3	-1.65	3.05	0
Low	14-Oct	2	2014	2014-15	10/28/2014	2.159	10.9	-3.05	2.85	0
Low	14-Oct	2	2014	2014-15	10/29/2014	2.159	16	-1.2	5.75	0
Low	14-Oct	2	2014	2014-15	10/30/2014	2.159	17	0.4	6.9	0
Low	14-Oct	2	2014	2014-15	10/31/2014	2.159	15.9	-0.05	7.75	0
Low	14-Nov	3	2014	2014-15	11/1/2014	2.413	9.55	1.45	6.1	0
Low	14-Nov	3	2014	2014-15	11/2/2014	2.54	3.85	-1.95	1.05	0
Low	14-Nov	3	2014	2014-15	11/3/2014	2.54	4.45	-3.8	-0.4	0
Low	14-Nov	3	2014	2014-15	11/4/2014	2.54	9	-4.3	1	0
Low	14-Nov	3	2014	2014-15	11/5/2014	2.54	12.85	-2.25	4.3	0
Low	14-Nov	3	2014	2014-15	11/6/2014	2.54	15.45	-0.15	6.25	0
Low	14-Nov	3	2014	2014-15	11/7/2014	2.54	15.85	1.4	7.95	0
Low	14-Nov	3	2014	2014-15	11/8/2014	2.54	16.6	0.35	7.5	0
Low	14-Nov	3	2014	2014-15	11/9/2014	2.54	17.65	0.6	7.15	0
Low	14-Nov	3	2014	2014-15	11/10/2014	2.54	17.35	0.35	7.85	0
Low	14-Nov	3	2014	2014-15	11/11/2014	2.54	16.05	0.05	6.25	0
Low	14-Nov	3	2014	2014-15	11/12/2014	2.54	13.2	-0.2	6.05	0
Low	14-Nov	3	2014	2014-15	11/13/2014	2.54	11.75	-2.7	4.3	0
Low	14-Nov	3	2014	2014-15	11/14/2014	3.048	8.45	3.15	5	0
Low	14-Nov	3	2014	2014-15	11/15/2014	3.048	7.6	-2.25	2.9	0
Low	14-Nov	3	2014	2014-15	11/16/2014	3.048	7.7	-4.55	0.85	0
Low	14-Nov	3	2014	2014-15	11/17/2014	3.048	4.85	-7.85	-2.45	0
Low	14-Nov	3	2014	2014-15	11/18/2014	3.048	10.6	-8.3	-1.05	0
Low	14-Nov	3	2014	2014-15	11/19/2014	3.302	12.35	-5.9	2.7	0
Low	14-Nov	3	2014	2014-15	11/20/2014	3.81	8.3	2.25	5	0
Low	14-Nov	3	2014	2014-15	11/21/2014	3.81	7.4	-1.75	2.05	0
Low	14-Nov	3	2014	2014-15	11/22/2014	3.937	5.95	-4.1	1.45	0
Low	14-Nov	3	2014	2014-15	11/23/2014	4.699	7.3	-2.1	3.65	0
Low	14-Nov	3	2014	2014-15	11/24/2014	4.699	5.65	-5.6	-0.25	0
Low	14-Nov	3	2014	2014-15	11/25/2014	4.699	9.15	-5.75	0.05	0
Low	14-Nov	3	2014	2014-15	11/26/2014	4.826	14.6	-2.6	3.45	0
Low	14-Nov	3	2014	2014-15	11/27/2014	5.207	16.75	-0.75	6.6	0
Low	14-Nov	3	2014	2014-15	11/28/2014	5.207	14.35	2.9	8.1	0
Low	14-Nov	3	2014	2014-15	11/29/2014	5.207	10.7	0.1	7.5	0
Low	14-Nov	3	2014	2014-15	11/30/2014	6.604	6	0.1	2.65	1.27
Low	14-Dec	4	2014	2014-15	12/1/2014	7.366	4.55	0.7	1.85	6.35
Low	14-Dec	4	2014	2014-15	12/2/2014	7.62	6.45	-1.55	2.3	5.08
Low	14-Dec	4	2014	2014-15	12/3/2014	10.287	3.45	-1.3	0.9	10.16
Low	14-Dec	4	2014	2014-15	12/4/2014	14.224	5.4	1.8	3.55	6.35
Low	14-Dec	4	2014	2014-15	12/5/2014	14.986	5.55	0.9	3.1	5.08
Low	14-Dec	4	2014	2014-15	12/6/2014	15.875	7.35	2.35	4.45	1.27
Low	14-Dec	4	2014	2014-15	12/7/2014	16.256	7.35	0.65	4.1	0
Low	14-Dec	4	2014	2014-15	12/8/2014	16.256	9.4	-1.35	3.6	0
Low	14-Dec	4	2014	2014-15	12/9/2014	16.256	8.6	-0.55	3.3	0
Low	14-Dec	4	2014	2014-15	12/10/2014	16.256	8.05	-0.1	3.5	0
Low	14-Dec	4	2014	2014-15	12/11/2014	16.256	10.65	-0.2	5.3	0
Low	14-Dec	4	2014	2014-15	12/12/2014	17.145	8.6	1.5	4.1	0
Low	14-Dec	4	2014	2014-15	12/13/2014	17.78	3.8	-1.95	0.25	2.54
Low	14-Dec	4	2014	2014-15	12/14/2014	17.78	3.15	-7.65	-2	2.54
Low	14-Dec	4	2014	2014-15	12/15/2014	17.78	3.9	-8.65	-2.75	3.81
Low	14-Dec	4	2014	2014-15	12/16/2014	18.542	1.65	-2.9	-0.6	8.89
Low	14-Dec	4	2014	2014-15	12/17/2014	18.542	3.3	-1.85	0.45	7.62
Low	14-Dec	4	2014	2014-15	12/18/2014	18.542	3.05	-2.8	0.25	7.62
Low	14-Dec	4	2014	2014-15	12/19/2014	18.542	5.15	-4.1	0.3	6.35
Low	14-Dec	4	2014	2014-15	12/20/2014	18.923	2.9	-0.3	1.3	10.16
Low	14-Dec	4	2014	2014-15	12/21/2014	19.177	4.35	0.75	2.6	10.16
Low	14-Dec	4	2014	2014-15	12/22/2014	19.177	8.6	-0.2	5.45	7.62
Low	14-Dec	4	2014	2014-15	12/23/2014	19.177	9.1	-1.45	2.45	5.08
Low	14-Dec	4	2014	2014-15	12/24/2014	19.177	12.65	-1.95	2.35	5.08
Low	14-Dec	4	2014	2014-15	12/25/2014	19.939	6.65	-5.3	0.9	8.89
Low	14-Dec	4	2014	2014-15	12/26/2014	19.939	-1.65	-6.4	-4.65	8.89
Low	14-Dec	4	2014	2014-15	12/27/2014	19.939	-1.45	-11.8	-6.5	8.89
Low	14-Dec	4	2014	2014-15	12/28/2014	20.193	6.75	-11.55	-4.15	7.62
Low	14-Dec	4	2014	2014-15	12/29/2014	20.193	6.3	-5.3	-0.1	8.89
Low	14-Dec	4	2014	2014-15	12/30/2014	20.193	4.15	-5.2	-1.35	8.89
Low	14-Dec	4	2014	2014-15	12/31/2014	20.701	-5.15	-11.7	-8.25	15.24
Low	15-Jan	5	2015	2014-15	1/1/2015	20.701	-2.15	-16.35	-9.05	13.97
Low	15-Jan	5	2015	2014-15	1/2/2015	20.701	3	-13.05	-6.25	13.97
Low	15-Jan	5	2015	2014-15	1/3/2015	20.701	6.05	-10.85	-3.7	13.97
Low	15-Jan	5	2015	2014-15	1/4/2015	20.701	10.9	-7.3	-0.9	12.7
Low	15-Jan	5	2015	2014-15	1/5/2015	20.701	9.55	-3.2	1.85	10.16
Low	15-Jan	5	2015	2014-15	1/6/2015	20.701	13.65	-3.2	2.65	10.16
Low	15-Jan	5	2015	2014-15	1/7/2015	20.701	15.2	-1.3	4.15	10.16
Low	15-Jan	5	2015	2014-15	1/8/2015	20.701	15	-2.5	2.8	8.89
Low	15-Jan	5	2015	2014-15	1/9/2015	20.701	12.8	-3.3	1.75	8.89
Low	15-Jan	5	2015	2014-15	1/10/2015	20.701	8.1	-2.55	2.45	7.62
Low	15-Jan	5	2015	2014-15	1/11/2015	20.701	9.85	1.1	4.2	7.62
Low	15-Jan	5	2015	2014-15	1/12/2015	20.701	8.6	-0.15	3.05	7.62
Low	15-Jan	5	2015	2014-15	1/13/2015	20.701	5.9	-2.45	1.5	7.62
Low	15-Jan	5	2015	2014-15	1/14/2015	20.701	4.3	-4	-0.65	6.35
Low	15-Jan	5	2015	2014-15	1/15/2015	20.701	9.6	-7.5	-0.9	6.35
Low	15-Jan	5	2015	2014-15	1/16/2015	20.701	9.55	-4.4	2.5	6.35
Low	15-Jan	5	2015	2014-15	1/17/2015	20.828	8	0.8	4.25	6.35
Low	15-Jan	5	2015	2014-15	1/18/2015	20.828	10.6	1	5.45	5.08
Low	15-Jan	5	2015	2014-15	1/19/2015	20.828	10.55	1.65	5.6	2.54
Low	15-Jan	5	2015	2014-15	1/20/2015	20.828	10.9	-1.85	3.25	1.27
Low	15-Jan	5	2015	2014-15	1/21/2015	20.828	6.9	-3.45	0.2	0
Low	15-Jan	5	2015	2014-15	1/22/2015	20.828	7.35	-6.15	-0.65	0
Low	15-Jan	5	2015	2014-15	1/23/2015	20.828	8.1	-6.2	-0.15	0
Low	15-Jan	5	2015	2014-15	1/24/2015	20.828	8.6	-4.45	1.05	0
Low	15-Jan	5	2015	2014-15	1/25/2015	20.828	11.85	-2.4	3.8	0
Low	15-Jan	5	2015	2014-15	1/26/2015	20.828	16.3	-1.65	4.8	0
Low	15-Jan	5	2015	2014-15	1/27/2015	20.828	14.3	0.1	5.4	0
Low	15-Jan	5	2015	2014-15	1/28/2015	20.828	5.4	-1.65	2.3	0
Low	15-Jan	5	2015	2014-15	1/29/2015	20.828	8.85	-3.95	1.25	0
Low	15-Jan	5	2015	2014-15	1/30/2015	20.828	9.6	-3.05	2.35	0
Low	15-Jan	5	2015	2014-15	1/31/2015	20.828	7.7	-2.4	1.95	0
Low	15-Feb	6	2015	2014-15	2/1/2015	20.828	9.65	-5.45	0.5	0
Low	15-Feb	6	2015	2014-15	2/2/2015	20.828	13.8	-4.25	3.3	0
Low	15-Feb	6	2015	2014-15	2/3/2015	20.955	8.6	-0.1	3.55	0
Low	15-Feb	6	2015	2014-15	2/4/2015	20.955	11	0.95	5.05	0
Low	15-Feb	6	2015	2014-15	2/5/2015	20.955	11.95	2.65	6.9	0
Low	15-Feb	6	2015	2014-15	2/6/2015	20.955	11.55	6.3	8.8	0
Low	15-Feb	6	2015	2014-15	2/7/2015	24.257	9.65	1.2	5.15	10.16
Low	15-Feb	6	2015	2014-15	2/8/2015	25.527	7.65	0.9	3.85	5.08
Low	15-Feb	6	2015	2014-15	2/9/2015	29.21	7.35	0.65	4.1	3.81
Low	15-Feb	6	2015	2014-15	2/10/2015	31.496	3.6	-3.55	1.1	10.16
Low	15-Feb	6	2015	2014-15	2/11/2015	31.496	7.2	-7.15	-0.3	10.16
Low	15-Feb	6	2015	2014-15	2/12/2015	31.496	12.35	-1.7	3.15	8.89
Low	15-Feb	6	2015	2014-15	2/13/2015	31.496	16.45	-1.2	5.1	7.62
Low	15-Feb	6	2015	2014-15	2/14/2015	31.496	17.05	0.55	6.5	5.08
Low	15-Feb	6	2015	2014-15	2/15/2015	31.496	15.35	-1.15	5.2	3.81
Low	15-Feb	6	2015	2014-15	2/16/2015	31.496	11.2	-1.95	3.5	2.54
Low	15-Feb	6	2015	2014-15	2/17/2015	31.496	14.2	-3.6	3.15	0
Low	15-Feb	6	2015	2014-15	2/18/2015	31.496	15.55	-2.45	4.35	0
Low	15-Feb	6	2015	2014-15	2/19/2015	31.496	15.75	-2	4.8	0
Low	15-Feb	6	2015	2014-15	2/20/2015	31.496	14.2	-1.8	4.5	0
Low	15-Feb	6	2015	2014-15	2/21/2015	31.496	11.2	-2.45	2.65	0
Low	15-Feb	6	2015	2014-15	2/22/2015	31.496	9.2	-3.65	2.15	0
Low	15-Feb	6	2015	2014-15	2/23/2015	31.496	1.95	-5.5	-1.95	0
Low	15-Feb	6	2015	2014-15	2/24/2015	31.496	0.7	-10.15	-4.35	0
Low	15-Feb	6	2015	2014-15	2/25/2015	31.496	11.35	-7.25	0.7	0
Low	15-Feb	6	2015	2014-15	2/26/2015	31.496	10.8	-4.7	2.05	0
Low	15-Feb	6	2015	2014-15	2/27/2015	31.496	7.5	-2.9	1.55	0
Low	15-Feb	6	2015	2014-15	2/28/2015	32.131	5.55	-1.9	1.3	7.62
Low	15-Mar	7	2015	2014-15	3/1/2015	32.893	1.1	-2.3	-1.25	15.24
Low	15-Mar	7	2015	2014-15	3/2/2015	32.893	2.5	-5.95	-1.25	12.7
Low	15-Mar	7	2015	2014-15	3/3/2015	33.02	3.5	-7.65	-2.4	13.97
Low	15-Mar	7	2015	2014-15	3/4/2015	33.02	3.1	-7.35	-2.25	11.43
Low	15-Mar	7	2015	2014-15	3/5/2015	33.02	8.1	-10.7	-1.75	8.89
Low	15-Mar	7	2015	2014-15	3/6/2015	33.02	11.9	-7.55	1.2	7.62
Low	15-Mar	7	2015	2014-15	3/7/2015	33.02	12.25	-4.5	2.95	6.35
Low	15-Mar	7	2015	2014-15	3/8/2015	33.02	15.15	-4.4	3.85	2.54
Low	15-Mar	7	2015	2014-15	3/9/2015	33.02	13.65	-4.05	4	1.27
Low	15-Mar	7	2015	2014-15	3/10/2015	33.02	14.45	-3	4.65	0
Low	15-Mar	7	2015	2014-15	3/11/2015	33.02	14.75	-2.8	6.15	0
Low	15-Mar	7	2015	2014-15	3/12/2015	33.401	8.5	-0.25	4.2	0
Low	15-Mar	7	2015	2014-15	3/13/2015	33.401	10.65	-2.1	4.15	0
Low	15-Mar	7	2015	2014-15	3/14/2015	33.401	16.55	0.3	8.45	0
Low	15-Mar	7	2015	2014-15	3/15/2015	33.401	15.35	4.8	10	0
Low	15-Mar	7	2015	2014-15	3/16/2015	33.401	14.15	2.4	9.85	0
Low	15-Mar	7	2015	2014-15	3/17/2015	33.401	13.1	3.45	8.35	0
Low	15-Mar	7	2015	2014-15	3/18/2015	33.401	11.55	-1.55	5.7	0
Low	15-Mar	7	2015	2014-15	3/19/2015	33.401	12.85	-2.45	4.15	0
Low	15-Mar	7	2015	2014-15	3/20/2015	33.401	16.8	-2.3	5.85	0
Low	15-Mar	7	2015	2014-15	3/21/2015	33.401	13.1	-2.05	5.3	0
Low	15-Mar	7	2015	2014-15	3/22/2015	33.401	11.8	-1.4	5.05	0
Low	15-Mar	7	2015	2014-15	3/23/2015	33.655	10.1	1.1	5.1	0
Low	15-Mar	7	2015	2014-15	3/24/2015	34.036	4.95	-0.65	1.75	0
Low	15-Mar	7	2015	2014-15	3/25/2015	34.036	6.25	-1.1	2.65	0
Low	15-Mar	7	2015	2014-15	3/26/2015	34.036	13.35	-2.05	5.1	0
Low	15-Mar	7	2015	2014-15	3/27/2015	34.036	18.2	-0.75	8.4	0
Low	15-Mar	7	2015	2014-15	3/28/2015	34.036	16.75	0.95	8.95	0
Low	15-Mar	7	2015	2014-15	3/29/2015	34.036	15.15	-0.1	7.7	0
Low	15-Mar	7	2015	2014-15	3/30/2015	34.036	18.3	-1.35	8.1	0
Low	15-Mar	7	2015	2014-15	3/31/2015	34.036	18.35	-0.5	8.8	0
Low	15-Apr	8	2015	2014-15	4/1/2015	34.036	11.25	-3	5.1	0
Low	15-Apr	8	2015	2014-15	4/2/2015	34.163	7.65	-6.15	0.55	0
Low	15-Apr	8	2015	2014-15	4/3/2015	34.163	5.65	-3.7	0.3	0
Low	15-Apr	8	2015	2014-15	4/4/2015	34.163	11.05	-5.4	2.7	0
Low	15-Apr	8	2015	2014-15	4/5/2015	34.163	9.5	-2.95	3.45	0
Low	15-Apr	8	2015	2014-15	4/6/2015	34.163	2.9	-5.9	-0.35	0
Low	15-Apr	8	2015	2014-15	4/7/2015	34.671	4.2	-9.6	-1.55	0
Low	15-Apr	8	2015	2014-15	4/8/2015	34.925	2.05	-3.7	-1.15	0
Low	15-Apr	8	2015	2014-15	4/9/2015	34.925	6.45	-4.8	0.35	0
Low	15-Apr	8	2015	2014-15	4/10/2015	34.925	10.4	-4.55	2.55	0
Low	15-Apr	8	2015	2014-15	4/11/2015	34.925	11.3	-2.9	3.65	0
Low	15-Apr	8	2015	2014-15	4/12/2015	34.925	10.55	-2.25	3.95	0
Low	15-Apr	8	2015	2014-15	4/13/2015	34.925	16.25	-3.75	5.9	0
Low	15-Apr	8	2015	2014-15	4/14/2015	34.925	14.5	-1.65	6.45	0
Low	15-Apr	8	2015	2014-15	4/15/2015	34.925	3.55	-4.65	-0.25	0
Low	15-Apr	8	2015	2014-15	4/16/2015	34.925	9.05	-5.65	1.4	0
Low	15-Apr	8	2015	2014-15	4/17/2015	34.925	12.95	-2.9	4.4	0
Low	15-Apr	8	2015	2014-15	4/18/2015	35.052	16.85	-3.4	6.65	0
Low	15-Apr	8	2015	2014-15	4/19/2015	35.052	18.05	-1.05	7.85	0
Low	15-Apr	8	2015	2014-15	4/20/2015	35.052	17.8	-0.25	8.35	0
Low	15-Apr	8	2015	2014-15	4/21/2015	35.052	18.85	-1.2	7.85	0
Low	15-Apr	8	2015	2014-15	4/22/2015	35.052	17.4	-0.1	6.15	0
Low	15-Apr	8	2015	2014-15	4/23/2015	35.052	13.3	0.9	5.7	0
Low	15-Apr	8	2015	2014-15	4/24/2015	36.195	13.95	-0.6	6.35	0
Low	15-Apr	8	2015	2014-15	4/25/2015	36.703	6.4	0.75	2.9	0
Low	15-Apr	8	2015	2014-15	4/26/2015	37.465	5.95	-1.05	1.8	1.27
Low	15-Apr	8	2015	2014-15	4/27/2015	37.465	10.65	-2	4.05	0
Low	15-Apr	8	2015	2014-15	4/28/2015	37.465	14.8	-0.25	7	0
Low	15-Apr	8	2015	2014-15	4/29/2015	37.465	17.8	-1	8.55	0
Low	15-Apr	8	2015	2014-15	4/30/2015	37.465	17.4	0.75	8.85	0
Low	15-May	9	2015	2014-15	5/1/2015	37.465	16.9	-0.75	8.2	0
Low	15-May	9	2015	2014-15	5/2/2015	37.465	19.2	1.5	10.15	0
Low	15-May	9	2015	2014-15	5/3/2015	37.465	18.3	1.2	9.35	0
Low	15-May	9	2015	2014-15	5/4/2015	37.465	18.2	-0.45	8.55	0
Low	15-May	9	2015	2014-15	5/5/2015	37.465	17.8	-0.2	8.5	0
Low	15-May	9	2015	2014-15	5/6/2015	37.592	15.55	-1.35	6.9	0
Low	15-May	9	2015	2014-15	5/7/2015	37.719	12.15	-1.95	3	0
Low	15-May	9	2015	2014-15	5/8/2015	37.846	7.25	-1.5	3.05	0
Low	15-May	9	2015	2014-15	5/9/2015	37.846	12.65	1.2	5.7	0
Low	15-May	9	2015	2014-15	5/10/2015	37.846	15	0.35	7.55	0
Low	15-May	9	2015	2014-15	5/11/2015	37.973	17	-1	8.2	0
Low	15-May	9	2015	2014-15	5/12/2015	37.973	12.4	1.85	8.05	0
Low	15-May	9	2015	2014-15	5/13/2015	37.973	7.55	-0.9	4.4	0
Low	15-May	9	2015	2014-15	5/14/2015	37.973	10.5	-1.75	3.95	0
Low	15-May	9	2015	2014-15	5/15/2015	38.608	7.75	0.3	2.85	2.54
Low	15-May	9	2015	2014-15	5/16/2015	39.116	4.15	1.1	2.45	0
Low	15-May	9	2015	2014-15	5/17/2015	39.624	10.1	0	4.65	0
Low	15-May	9	2015	2014-15	5/18/2015	39.624	9.95	-0.3	4.05	0
Low	15-May	9	2015	2014-15	5/19/2015	39.751	10.6	-0.7	5.1	0
Low	15-May	9	2015	2014-15	5/20/2015	39.751	10.1	2.65	5.55	0
Low	15-May	9	2015	2014-15	5/21/2015	39.878	12	0.2	5	0
Low	15-May	9	2015	2014-15	5/22/2015	40.767	10.95	-0.65	4.25	0
Low	15-May	9	2015	2014-15	5/23/2015	41.656	12.1	4.65	6.85	0
Low	15-May	9	2015	2014-15	5/24/2015	42.164	9.9	5.4	6.8	0
Low	15-May	9	2015	2014-15	5/25/2015	42.164	15.35	2.6	9.45	0
Low	15-May	9	2015	2014-15	5/26/2015	42.418	14.9	3.45	9.15	0
Low	15-May	9	2015	2014-15	5/27/2015	42.418	16.7	2.4	9.55	0
Low	15-May	9	2015	2014-15	5/28/2015	42.418	18.05	1.6	9.95	0
Low	15-May	9	2015	2014-15	5/29/2015	42.418	20.65	0.75	11.4	0
Low	15-May	9	2015	2014-15	5/30/2015	42.418	22.75	4.35	13.3	0
Low	15-May	9	2015	2014-15	5/31/2015	42.418	22.1	6.85	14.35	0
Low	15-Jun	10	2015	2014-15	6/1/2015	42.418	21.5	7.35	14.25	0
Low	15-Jun	10	2015	2014-15	6/2/2015	42.418	14.9	2.8	9.25	0
Low	15-Jun	10	2015	2014-15	6/3/2015	42.418	16.8	0.7	9.4	0
Low	15-Jun	10	2015	2014-15	6/4/2015	42.418	17.6	1.25	9.75	0
Low	15-Jun	10	2015	2014-15	6/5/2015	42.545	15.1	1.85	7.9	0
Low	15-Jun	10	2015	2014-15	6/6/2015	42.545	17.9	2.25	10.1	0
Low	15-Jun	10	2015	2014-15	6/7/2015	42.545	19.25	2.85	11.4	0
Low	15-Jun	10	2015	2014-15	6/8/2015	42.545	21.45	5	13.6	0
Low	15-Jun	10	2015	2014-15	6/9/2015	42.672	24.25	6.1	15.8	0
Low	15-Jun	10	2015	2014-15	6/10/2015	43.053	24.2	7.2	14.95	0
Low	15-Jun	10	2015	2014-15	6/11/2015	43.942	14.45	9.85	11.25	0
Low	15-Jun	10	2015	2014-15	6/12/2015	44.323	21.7	5.8	13.6	0
Low	15-Jun	10	2015	2014-15	6/13/2015	44.323	23.95	4.85	15.6	0
Low	15-Jun	10	2015	2014-15	6/14/2015	44.323	24.95	6.6	15.7	0
Low	15-Jun	10	2015	2014-15	6/15/2015	44.323	24.1	4.2	14.5	0
Low	15-Jun	10	2015	2014-15	6/16/2015	44.323	23.15	4.4	14.05	0
Low	15-Jun	10	2015	2014-15	6/17/2015	44.323	23.85	2.8	13.4	0
Low	15-Jun	10	2015	2014-15	6/18/2015	44.45	24	3.15	14.05	0
Low	15-Jun	10	2015	2014-15	6/19/2015	44.45	23.2	3.3	14.15	0
Low	15-Jun	10	2015	2014-15	6/20/2015	44.45	23.1	4.45	14.35	0
Low	15-Jun	10	2015	2014-15	6/21/2015	44.45	23.9	2.9	13.9	0
Low	15-Jun	10	2015	2014-15	6/22/2015	44.45	19.4	5.45	13.6	0
Low	15-Jun	10	2015	2014-15	6/23/2015	44.45	21.55	2	12.8	0
Low	15-Jun	10	2015	2014-15	6/24/2015	44.45	24.1	3.9	14.7	0
Low	15-Jun	10	2015	2014-15	6/25/2015	44.45	27.55	6.35	16.95	0
Low	15-Jun	10	2015	2014-15	6/26/2015	44.45	28.65	8.2	18.25	0
Low	15-Jun	10	2015	2014-15	6/27/2015	44.45	29.2	7.7	18.55	0
Low	15-Jun	10	2015	2014-15	6/28/2015	44.45	28.5	10.25	18.75	0
Low	15-Jun	10	2015	2014-15	6/29/2015	44.45	25.05	10.35	16.95	0
Low	15-Jun	10	2015	2014-15	6/30/2015	44.45	26.9	10.65	18.95	0
Low	15-Jul	11	2015	2014-15	7/1/2015	44.45	28.4	12.75	20.1	0
Low	15-Jul	11	2015	2014-15	7/2/2015	44.45	26.8	10.5	18.65	0
Low	15-Jul	11	2015	2014-15	7/3/2015	44.45	28.15	11.45	18.15	0
Low	15-Jul	11	2015	2014-15	7/4/2015	44.45	24.85	10.8	17.95	0
Low	15-Jul	11	2015	2014-15	7/5/2015	44.45	21.4	9.1	14.15	0
Low	15-Jul	11	2015	2014-15	7/6/2015	44.704	24.15	7.2	15.9	0
Low	15-Jul	11	2015	2014-15	7/7/2015	44.704	24.95	7.9	16.4	0
Low	15-Jul	11	2015	2014-15	7/8/2015	44.704	21.85	7.45	13.45	0
Low	15-Jul	11	2015	2014-15	7/9/2015	46.228	20.05	6.05	10.35	0
Low	15-Jul	11	2015	2014-15	7/10/2015	46.863	15	4.65	8.85	0
Low	15-Jul	11	2015	2014-15	7/11/2015	47.625	15.45	4.25	9.9	0
Low	15-Jul	11	2015	2014-15	7/12/2015	47.752	17.95	4.2	11.4	0
Low	15-Jul	11	2015	2014-15	7/13/2015	47.752	17.9	4.3	11.45	0
Low	15-Jul	11	2015	2014-15	7/14/2015	47.752	20.5	4.5	12.8	0
Low	15-Jul	11	2015	2014-15	7/15/2015	47.752	21.05	3.8	12.85	0
Low	15-Jul	11	2015	2014-15	7/16/2015	47.752	23.7	4.2	14.45	0
Low	15-Jul	11	2015	2014-15	7/17/2015	47.752	25.45	8.05	16.05	0
Low	15-Jul	11	2015	2014-15	7/18/2015	48.514	24.3	8	15.65	0
Low	15-Jul	11	2015	2014-15	7/19/2015	48.641	22.05	6.55	14.15	0
Low	15-Jul	11	2015	2014-15	7/20/2015	48.641	22.6	5.35	14.1	0
Low	15-Jul	11	2015	2014-15	7/21/2015	48.895	25.05	7.3	15.65	0
Low	15-Jul	11	2015	2014-15	7/22/2015	49.276	22.45	8.5	12.8	0
Low	15-Jul	11	2015	2014-15	7/23/2015	49.276	20.2	7	13.8	0
Low	15-Jul	11	2015	2014-15	7/24/2015	49.276	20.1	5.55	13.25	0
Low	15-Jul	11	2015	2014-15	7/25/2015	49.276	20.4	6.25	13.55	0
Low	15-Jul	11	2015	2014-15	7/26/2015	49.276	21	4.25	12.9	0
Low	15-Jul	11	2015	2014-15	7/27/2015	49.403	21.25	4.1	12.45	0
Low	15-Jul	11	2015	2014-15	7/28/2015	49.403	21.85	3.15	12.75	0
Low	15-Jul	11	2015	2014-15	7/29/2015	49.657	23.05	4.7	14.1	0
Low	15-Jul	11	2015	2014-15	7/30/2015	49.657	27.45	5.8	17	0
Low	15-Jul	11	2015	2014-15	7/31/2015	49.657	28.75	7.35	17.75	0
Low	15-Aug	12	2015	2014-15	8/1/2015	49.657	26.9	10	16.4	0
Low	15-Aug	12	2015	2014-15	8/2/2015	49.911	27.4	10.8	18.35	0
Low	15-Aug	12	2015	2014-15	8/3/2015	50.038	20.8	9.3	14.7	0
Low	15-Aug	12	2015	2014-15	8/4/2015	50.165	23.4	6.6	14.6	0
Low	15-Aug	12	2015	2014-15	8/5/2015	50.165	23.7	4.5	13.85	0
Low	15-Aug	12	2015	2014-15	8/6/2015	50.165	21.35	5.75	13.9	0
Low	15-Aug	12	2015	2014-15	8/7/2015	50.165	21.45	3.55	13.65	0
Low	15-Aug	12	2015	2014-15	8/8/2015	50.165	18.95	6.15	11.6	0
Low	15-Aug	12	2015	2014-15	8/9/2015	50.419	20.55	4.1	12.15	0
Low	15-Aug	12	2015	2014-15	8/10/2015	50.8	23.45	4.35	14.15	0
Low	15-Aug	12	2015	2014-15	8/11/2015	50.927	21.85	7.35	14.85	0
Low	15-Aug	12	2015	2014-15	8/12/2015	50.927	21.75	5.3	13.65	0
Low	15-Aug	12	2015	2014-15	8/13/2015	50.927	23.25	4.75	15.25	0
Low	15-Aug	12	2015	2014-15	8/14/2015	50.927	24.05	7.55	16.9	0
Low	15-Aug	12	2015	2014-15	8/15/2015	50.927	21.75	6.45	15.5	0
Low	15-Aug	12	2015	2014-15	8/16/2015	51.435	26	4.9	15.2	0
Low	15-Aug	12	2015	2014-15	8/17/2015	51.435	27.15	5.45	16.05	0
Low	15-Aug	12	2015	2014-15	8/18/2015	51.435	27	4.8	16.15	0
Low	15-Aug	12	2015	2014-15	8/19/2015	51.435	28.35	6.1	16.9	0
Low	15-Aug	12	2015	2014-15	8/20/2015	51.435	26	7.15	16.3	0
Low	15-Aug	12	2015	2014-15	8/21/2015	51.435	25.35	4.1	15.05	0
Low	15-Aug	12	2015	2014-15	8/22/2015	51.435	25.05	6	15.1	0
Low	15-Aug	12	2015	2014-15	8/23/2015	51.435	27.2	4.8	15.6	0
Low	15-Aug	12	2015	2014-15	8/24/2015	51.435	25.05	6.9	15.6	0
Low	15-Aug	12	2015	2014-15	8/25/2015	51.435	24.8	7.5	15.9	0
Low	15-Aug	12	2015	2014-15	8/26/2015	51.435	25.45	6.1	15.5	0
Low	15-Aug	12	2015	2014-15	8/27/2015	51.435	24.15	7.45	15.8	0
Low	15-Aug	12	2015	2014-15	8/28/2015	51.435	24.55	7.5	15.55	0
Low	15-Aug	12	2015	2014-15	8/29/2015	51.435	24	6.6	15.9	0
Low	15-Aug	12	2015	2014-15	8/30/2015	51.435	18.7	8.95	14.6	0
Low	15-Aug	12	2015	2014-15	8/31/2015	51.435	19.8	3.9	12.3	0
Low	15-Sep	1	2015	2015-16	9/1/2015	51.435	24	2.05	12.8	0
Low	15-Sep	1	2015	2015-16	9/2/2015	51.435	23	3.45	13.55	0
Low	15-Sep	1	2015	2015-16	9/3/2015	51.435	20.15	7.55	14.25	0
Low	15-Sep	1	2015	2015-16	9/4/2015	51.435	16.7	5.15	11.9	0
Low	15-Sep	1	2015	2015-16	9/5/2015	51.435	14.55	0.1	7.8	0
Low	15-Sep	1	2015	2015-16	9/6/2015	51.435	16.45	-2.15	7	0
Low	15-Sep	1	2015	2015-16	9/7/2015	51.435	20.7	-0.15	9.35	0
Low	15-Sep	1	2015	2015-16	9/8/2015	51.562	23.15	0.95	11.9	0
Low	15-Sep	1	2015	2015-16	9/9/2015	51.689	25.45	3.2	14.2	0
Low	15-Sep	1	2015	2015-16	9/10/2015	51.689	25.8	5.65	15.35	0
Low	15-Sep	1	2015	2015-16	9/11/2015	51.689	27.35	6.8	16.65	0
Low	15-Sep	1	2015	2015-16	9/12/2015	51.689	27.7	7.75	16.9	0
Low	15-Sep	1	2015	2015-16	9/13/2015	51.689	28.1	7.85	16.85	0
Low	15-Sep	1	2015	2015-16	9/14/2015	51.689	23.05	10.45	16.65	0
Low	15-Sep	1	2015	2015-16	9/15/2015	51.689	19.5	8.15	13.25	0
Low	15-Sep	1	2015	2015-16	9/16/2015	51.816	11.55	5.4	8.8	0
Low	15-Sep	1	2015	2015-16	9/17/2015	51.816	10.2	0.85	6	0
Low	15-Sep	1	2015	2015-16	9/18/2015	51.816	14.7	1.95	7.95	0
Low	15-Sep	1	2015	2015-16	9/19/2015	51.816	21	0.8	10.2	0
Low	15-Sep	1	2015	2015-16	9/20/2015	51.816	23.8	2.1	12.45	0
Low	15-Sep	1	2015	2015-16	9/21/2015	51.816	24.45	5.3	13.95	0
Low	15-Sep	1	2015	2015-16	9/22/2015	51.816	24.95	4.5	13.75	0
Low	15-Sep	1	2015	2015-16	9/23/2015	51.816	21.8	4.2	13.55	0
Low	15-Sep	1	2015	2015-16	9/24/2015	51.816	22.25	4	12.5	0
Low	15-Sep	1	2015	2015-16	9/25/2015	51.816	24.7	4.4	13.85	0
Low	15-Sep	1	2015	2015-16	9/26/2015	51.816	23.35	7.8	15.05	0
Low	15-Sep	1	2015	2015-16	9/27/2015	51.816	22	7.85	14.3	0
Low	15-Sep	1	2015	2015-16	9/28/2015	51.816	20.6	6.55	13.15	0
Low	15-Sep	1	2015	2015-16	9/29/2015	51.816	21.55	6.85	13.9	0
Low	15-Sep	1	2015	2015-16	9/30/2015	51.816	20.7	6.35	14.05	0
Low	15-Oct	2	2015	2015-16	10/1/2015	0	15	7.3	11.7	0
Low	15-Oct	2	2015	2015-16	10/2/2015	1.778	11.3	4.75	8	0
Low	15-Oct	2	2015	2015-16	10/3/2015	1.778	15.3	2.35	8.2	0
Low	15-Oct	2	2015	2015-16	10/4/2015	2.032	16.2	0.5	7.7	0
Low	15-Oct	2	2015	2015-16	10/5/2015	2.032	12.1	4.3	8.05	0
Low	15-Oct	2	2015	2015-16	10/6/2015	2.032	15.45	3.2	8.65	0
Low	15-Oct	2	2015	2015-16	10/7/2015	2.032	18.1	2	9.45	0
Low	15-Oct	2	2015	2015-16	10/8/2015	2.032	20	3.15	11.5	0
Low	15-Oct	2	2015	2015-16	10/9/2015	2.032	24.1	6.45	13.65	0
Low	15-Oct	2	2015	2015-16	10/10/2015	2.032	24.95	5.25	13.45	0
Low	15-Oct	2	2015	2015-16	10/11/2015	2.032	20.4	4.25	12.8	0
Low	15-Oct	2	2015	2015-16	10/12/2015	2.032	22.25	4.6	12.9	0
Low	15-Oct	2	2015	2015-16	10/13/2015	2.032	23.3	4.25	12.4	0
Low	15-Oct	2	2015	2015-16	10/14/2015	2.159	24.85	5.1	13.2	0
Low	15-Oct	2	2015	2015-16	10/15/2015	2.159	23.8	5	12.9	0
Low	15-Oct	2	2015	2015-16	10/16/2015	2.159	21.9	5	12.5	0
Low	15-Oct	2	2015	2015-16	10/17/2015	2.159	18	5.7	10.65	0
Low	15-Oct	2	2015	2015-16	10/18/2015	2.921	11.85	4.9	8.35	0
Low	15-Oct	2	2015	2015-16	10/19/2015	3.048	12.05	-0.8	5.7	0
Low	15-Oct	2	2015	2015-16	10/20/2015	3.048	11.75	-1.85	3.7	0
Low	15-Oct	2	2015	2015-16	10/21/2015	3.048	11.2	-0.35	4.8	0
Low	15-Oct	2	2015	2015-16	10/22/2015	3.048	12.8	-0.55	4.85	0
Low	15-Oct	2	2015	2015-16	10/23/2015	3.175	13.45	-0.9	4.85	0
Low	15-Oct	2	2015	2015-16	10/24/2015	3.429	16.3	-0.75	6.45	0
Low	15-Oct	2	2015	2015-16	10/25/2015	3.683	14.55	-0.3	7.1	0
Low	15-Oct	2	2015	2015-16	10/26/2015	3.683	14.45	4.7	9.05	0
Low	15-Oct	2	2015	2015-16	10/27/2015	3.683	16.65	0.55	8.55	0
Low	15-Oct	2	2015	2015-16	10/28/2015	3.683	12.3	2.15	7.75	0
Low	15-Oct	2	2015	2015-16	10/29/2015	3.937	10.25	3.55	5.95	0
Low	15-Oct	2	2015	2015-16	10/30/2015	3.937	9.05	-1.6	2.85	0
Low	15-Oct	2	2015	2015-16	10/31/2015	3.937	14.1	-2.3	4.95	0
Low	15-Nov	3	2015	2015-16	11/1/2015	3.937	16.7	0.75	9.05	0
Low	15-Nov	3	2015	2015-16	11/2/2015	5.842	10.55	2.9	7.8	0
Low	15-Nov	3	2015	2015-16	11/3/2015	7.874	2.9	-0.45	0.75	21.59
Low	15-Nov	3	2015	2015-16	11/4/2015	8.001	2.55	-4.6	-1.45	16.51
Low	15-Nov	3	2015	2015-16	11/5/2015	8.001	2.15	-8.95	-3.8	16.51
Low	15-Nov	3	2015	2015-16	11/6/2015	8.001	4.8	-9.6	-2.75	11.43
Low	15-Nov	3	2015	2015-16	11/7/2015	8.128	8.2	-6.5	-0.25	10.16
Low	15-Nov	3	2015	2015-16	11/8/2015	8.128	12.75	-5.3	1.7	7.62
Low	15-Nov	3	2015	2015-16	11/9/2015	8.128	8.3	-1.8	2.15	7.62
Low	15-Nov	3	2015	2015-16	11/10/2015	8.382	1.2	-2.5	-0.8	10.16
Low	15-Nov	3	2015	2015-16	11/11/2015	8.509	1.65	-10.2	-2.95	15.24
Low	15-Nov	3	2015	2015-16	11/12/2015	8.636	7.85	-10.8	-3.05	12.7
Low	15-Nov	3	2015	2015-16	11/13/2015	8.636	10.5	-7.65	-0.8	10.16
Low	15-Nov	3	2015	2015-16	11/14/2015	8.636	14.15	-4.8	1.9	8.89
Low	15-Nov	3	2015	2015-16	11/15/2015	8.636	11.3	-2.5	4.65	7.62
Low	15-Nov	3	2015	2015-16	11/16/2015	9.017	5.45	-4.85	0.15	13.97
Low	15-Nov	3	2015	2015-16	11/17/2015	9.144	-0.95	-8.15	-5	12.7
Low	15-Nov	3	2015	2015-16	11/18/2015	9.271	9.1	-8.1	-0.35	8.89
Low	15-Nov	3	2015	2015-16	11/19/2015	9.271	10.25	-2.7	2.95	8.89
Low	15-Nov	3	2015	2015-16	11/20/2015	9.398	13.1	-2.5	3.55	8.89
Low	15-Nov	3	2015	2015-16	11/21/2015	9.398	9.25	-1.75	3.35	7.62
Low	15-Nov	3	2015	2015-16	11/22/2015	9.398	10.2	-1.15	2.8	7.62
Low	15-Nov	3	2015	2015-16	11/23/2015	9.398	13.9	-2.55	3.6	7.62
Low	15-Nov	3	2015	2015-16	11/24/2015	9.398	10.5	-0.3	4.6	6.35
Low	15-Nov	3	2015	2015-16	11/25/2015	10.668	4.55	-6.8	-0.65	21.59
Low	15-Nov	3	2015	2015-16	11/26/2015	11.049	-2.95	-13.05	-7.7	25.4
Low	15-Nov	3	2015	2015-16	11/27/2015	11.176	-4.45	-12.85	-7.2	17.78
Low	15-Nov	3	2015	2015-16	11/28/2015	11.176	-3.25	-14.25	-8.35	20.32
Low	15-Nov	3	2015	2015-16	11/29/2015	11.176	-1.8	-16.75	-10.25	20.32
Low	15-Nov	3	2015	2015-16	11/30/2015	11.176	3.15	-15.25	-7.95	17.78
Low	15-Dec	4	2015	2015-16	12/1/2015	11.43	4.25	-13.4	-4.9	19.05
Low	15-Dec	4	2015	2015-16	12/2/2015	11.684	7.8	-8.95	-1.9	17.78
Low	15-Dec	4	2015	2015-16	12/3/2015	11.684	9.65	-1.7	4.45	16.51
Low	15-Dec	4	2015	2015-16	12/4/2015	12.319	8.2	-0.8	3.95	24.13
Low	15-Dec	4	2015	2015-16	12/5/2015	12.319	1.2	-7.9	-2.35	24.13
Low	15-Dec	4	2015	2015-16	12/6/2015	12.446	6.5	-10.25	-0.9	20.32
Low	15-Dec	4	2015	2015-16	12/7/2015	12.446	6.1	-0.35	3.35	19.05
Low	15-Dec	4	2015	2015-16	12/8/2015	12.446	8.45	1.55	4.6	16.51
Low	15-Dec	4	2015	2015-16	12/9/2015	12.573	11.6	1.3	5.3	16.51
Low	15-Dec	4	2015	2015-16	12/10/2015	12.7	8.45	2.85	5.9	15.24
Low	15-Dec	4	2015	2015-16	12/11/2015	16.129	6.15	-2	1.1	27.94
Low	15-Dec	4	2015	2015-16	12/12/2015	16.637	2.6	-8.4	-2.8	30.48
Low	15-Dec	4	2015	2015-16	12/13/2015	16.891	1.2	-10.4	-3.9	30.48
Low	15-Dec	4	2015	2015-16	12/14/2015	18.415	2.05	-5	-1.05	49.53
Low	15-Dec	4	2015	2015-16	12/15/2015	18.542	-4.85	-15.05	-8.15	46.99
Low	15-Dec	4	2015	2015-16	12/16/2015	18.669	-2.35	-14.65	-9.9	43.18
Low	15-Dec	4	2015	2015-16	12/17/2015	19.05	1.7	-13.65	-6.2	40.64
Low	15-Dec	4	2015	2015-16	12/18/2015	19.304	2.35	-5.1	-0.5	39.37
Low	15-Dec	4	2015	2015-16	12/19/2015	19.304	4.9	-4.15	0.9	36.83
Low	15-Dec	4	2015	2015-16	12/20/2015	19.431	2.05	-10.15	-1.8	39.37
Low	15-Dec	4	2015	2015-16	12/21/2015	19.558	1.6	-11.1	-3	39.37
Low	15-Dec	4	2015	2015-16	12/22/2015	21.082	2.9	0.85	1.8	41.91
Low	15-Dec	4	2015	2015-16	12/23/2015	21.971	5.4	0.5	2.75	38.1
Low	15-Dec	4	2015	2015-16	12/24/2015	22.098	1.45	-7.25	-2.5	38.1
Low	15-Dec	4	2015	2015-16	12/25/2015	23.495	-3.3	-13.15	-5.75	58.42
Low	15-Dec	4	2015	2015-16	12/26/2015	23.622	-3.25	-14.55	-8.95	53.34
Low	15-Dec	4	2015	2015-16	12/27/2015	24.13	-1.6	-13.85	-7.7	49.53
Low	15-Dec	4	2015	2015-16	12/28/2015	24.13	1.2	-12.05	-5.15	48.26
Low	15-Dec	4	2015	2015-16	12/29/2015	24.257	-2.9	-7.95	-5.1	50.8
Low	15-Dec	4	2015	2015-16	12/30/2015	24.257	1.1	-12.2	-6.3	48.26
Low	15-Dec	4	2015	2015-16	12/31/2015	24.257	-0.25	-11.55	-5.6	46.99
Low	16-Jan	5	2016	2015-16	1/1/2016	24.257	-3.9	-11.95	-8.65	46.99
Low	16-Jan	5	2016	2015-16	1/2/2016	24.257	-5.1	-18.35	-11.85	48.26
Low	16-Jan	5	2016	2015-16	1/3/2016	24.257	4	-17.5	-3.4	45.72
Low	16-Jan	5	2016	2015-16	1/4/2016	24.257	6.75	-1.75	1.4	45.72
Low	16-Jan	5	2016	2015-16	1/5/2016	24.257	4.05	-4.15	-0.05	44.45
Low	16-Jan	5	2016	2015-16	1/6/2016	25.146	2.5	-3.85	0.4	54.61
Low	16-Jan	5	2016	2015-16	1/7/2016	25.273	0.4	-3.95	-1.9	58.42
Low	16-Jan	5	2016	2015-16	1/8/2016	25.273	1.2	-11.85	-4.35	54.61
Low	16-Jan	5	2016	2015-16	1/9/2016	25.4	1.75	-15.4	-7.2	53.34
Low	16-Jan	5	2016	2015-16	1/10/2016	25.4	3.5	-4.25	-1.3	53.34
Low	16-Jan	5	2016	2015-16	1/11/2016	25.4	2.7	-9.1	-2.95	53.34
Low	16-Jan	5	2016	2015-16	1/12/2016	25.4	6.3	-11.75	-3.6	53.34
Low	16-Jan	5	2016	2015-16	1/13/2016	25.4	8.3	-9.85	-0.75	50.8
Low	16-Jan	5	2016	2015-16	1/14/2016	26.924	3.45	-4.3	-0.4	67.31
Low	16-Jan	5	2016	2015-16	1/15/2016	27.94	0.95	-8.2	-2.95	74.93
Low	16-Jan	5	2016	2015-16	1/16/2016	28.829	2.5	-7.5	-1.3	77.47
Low	16-Jan	5	2016	2015-16	1/17/2016	28.956	6.45	-1.75	2	69.85
Low	16-Jan	5	2016	2015-16	1/18/2016	29.21	5.25	-2.1	2	63.5
Low	16-Jan	5	2016	2015-16	1/19/2016	29.337	5.9	-0.6	1.5	64.77
Low	16-Jan	5	2016	2015-16	1/20/2016	30.48	4.25	0.15	1.9	66.04
Low	16-Jan	5	2016	2015-16	1/21/2016	30.48	7.05	-2.4	0.8	63.5
Low	16-Jan	5	2016	2015-16	1/22/2016	30.607	9.8	-2.45	3.65	60.96
Low	16-Jan	5	2016	2015-16	1/23/2016	31.496	5.1	0.9	3	62.23
Low	16-Jan	5	2016	2015-16	1/24/2016	32.131	3.3	-2.5	-0.15	68.58
Low	16-Jan	5	2016	2015-16	1/25/2016	32.258	2.6	-5.1	-1.3	68.58
Low	16-Jan	5	2016	2015-16	1/26/2016	32.258	5.45	-8.2	-2.05	67.31
Low	16-Jan	5	2016	2015-16	1/27/2016	32.258	6.85	-10.5	-2.95	67.31
Low	16-Jan	5	2016	2015-16	1/28/2016	32.258	10.85	-5	0.3	66.04
Low	16-Jan	5	2016	2015-16	1/29/2016	32.512	10.35	-5.65	1.75	62.23
Low	16-Jan	5	2016	2015-16	1/30/2016	37.338	6.1	1.95	4.25	58.42
Low	16-Jan	5	2016	2015-16	1/31/2016	38.735	2.8	-4.05	-1.15	60.96
Low	16-Feb	6	2016	2015-16	2/1/2016	40.64	-3	-7.4	-4.6	78.74
Low	16-Feb	6	2016	2015-16	2/2/2016	40.64	-2.75	-15.65	-8.7	76.2
Low	16-Feb	6	2016	2015-16	2/3/2016	40.767	-1.25	-14.85	-7.7	73.66
Low	16-Feb	6	2016	2015-16	2/4/2016	40.767	2.9	-16.35	-5.6	71.12
Low	16-Feb	6	2016	2015-16	2/5/2016	40.767	5.8	-9.8	-2.75	69.85
Low	16-Feb	6	2016	2015-16	2/6/2016	40.767	8.65	-10.2	-2.3	68.58
Low	16-Feb	6	2016	2015-16	2/7/2016	40.767	10.95	-6.5	0.4	66.04
Low	16-Feb	6	2016	2015-16	2/8/2016	40.767	10.6	-5.7	1.55	66.04
Low	16-Feb	6	2016	2015-16	2/9/2016	40.767	12.3	-5	2.25	63.5
Low	16-Feb	6	2016	2015-16	2/10/2016	40.767	15.4	-4.8	3.1	60.96
Low	16-Feb	6	2016	2015-16	2/11/2016	40.767	14.5	-3.35	3.6	60.96
Low	16-Feb	6	2016	2015-16	2/12/2016	40.767	13	-2.05	3.9	58.42
Low	16-Feb	6	2016	2015-16	2/13/2016	40.767	14.35	-2.55	3.2	57.15
Low	16-Feb	6	2016	2015-16	2/14/2016	40.767	13.1	-5.05	2.65	55.88
Low	16-Feb	6	2016	2015-16	2/15/2016	40.767	10.15	-1.2	3.6	53.34
Low	16-Feb	6	2016	2015-16	2/16/2016	40.767	13.05	-1.25	3.55	53.34
Low	16-Feb	6	2016	2015-16	2/17/2016	40.767	15.3	-2.3	4.9	50.8
Low	16-Feb	6	2016	2015-16	2/18/2016	41.529	11.3	-1.95	4.75	57.15
Low	16-Feb	6	2016	2015-16	2/19/2016	43.307	0.7	-3.15	-1.7	77.47
Low	16-Feb	6	2016	2015-16	2/20/2016	43.307	2.15	-5.05	-0.05	80.01
Low	16-Feb	6	2016	2015-16	2/21/2016	43.307	9.45	-5.55	1.6	74.93
Low	16-Feb	6	2016	2015-16	2/22/2016	43.307	11.1	-6.95	1.5	69.85
Low	16-Feb	6	2016	2015-16	2/23/2016	43.307	9.15	-7.5	0.25	68.58
Low	16-Feb	6	2016	2015-16	2/24/2016	43.307	11.85	-7	1.1	66.04
Low	16-Feb	6	2016	2015-16	2/25/2016	43.307	12.35	-2.75	3.55	63.5
Low	16-Feb	6	2016	2015-16	2/26/2016	43.307	14.65	-3.25	3.6	62.23
Low	16-Feb	6	2016	2015-16	2/27/2016	43.307	13.05	-1.9	4.95	59.69
Low	16-Feb	6	2016	2015-16	2/28/2016	43.307	11.25	-0.3	4.7	55.88
Low	16-Feb	6	2016	2015-16	2/29/2016	43.307	10.75	-2.2	3.6	55.88
Low	16-Mar	7	2016	2015-16	3/1/2016	43.307	10.45	-3	3.5	52.07
Low	16-Mar	7	2016	2015-16	3/2/2016	43.307	10.1	-0.35	4.6	52.07
Low	16-Mar	7	2016	2015-16	3/3/2016	43.307	12.3	-0.45	5.95	49.53
Low	16-Mar	7	2016	2015-16	3/4/2016	43.307	9.7	2	5.8	48.26
Low	16-Mar	7	2016	2015-16	3/5/2016	45.212	9.1	0.15	3.5	45.72
Low	16-Mar	7	2016	2015-16	3/6/2016	47.752	6.95	1.35	3.45	45.72
Low	16-Mar	7	2016	2015-16	3/7/2016	49.53	3	-2.9	-0.7	63.5
Low	16-Mar	7	2016	2015-16	3/8/2016	50.038	1.65	-2.1	-0.7	64.77
Low	16-Mar	7	2016	2015-16	3/9/2016	50.292	4.85	-9.55	-1.9	60.96
Low	16-Mar	7	2016	2015-16	3/10/2016	50.419	7.5	-1.7	3.5	52.07
Low	16-Mar	7	2016	2015-16	3/11/2016	50.673	6.65	1.6	4.2	49.53
Low	16-Mar	7	2016	2015-16	3/12/2016	50.927	4.4	-2.1	1.7	48.26
Low	16-Mar	7	2016	2015-16	3/13/2016	51.054	3.5	-1.05	0.4	55.88
Low	16-Mar	7	2016	2015-16	3/14/2016	52.705	2.3	0.05	0.8	72.39
Low	16-Mar	7	2016	2015-16	3/15/2016	53.086	3.85	-5.6	0.2	73.66
Low	16-Mar	7	2016	2015-16	3/16/2016	53.086	8.85	-7.5	-0.05	68.58
Low	16-Mar	7	2016	2015-16	3/17/2016	53.086	12.75	-5.65	2.4	66.04
Low	16-Mar	7	2016	2015-16	3/18/2016	53.086	13.05	-3.55	3.75	63.5
Low	16-Mar	7	2016	2015-16	3/19/2016	53.086	14.95	-3.55	4.15	60.96
Low	16-Mar	7	2016	2015-16	3/20/2016	53.213	13.1	-2.3	5.35	57.15
Low	16-Mar	7	2016	2015-16	3/21/2016	54.102	8.4	2.2	5.3	50.8
Low	16-Mar	7	2016	2015-16	3/22/2016	55.499	3.95	-2.4	1.15	59.69
Low	16-Mar	7	2016	2015-16	3/23/2016	56.007	2.65	-6.8	-2.1	55.88
Low	16-Mar	7	2016	2015-16	3/24/2016	56.261	8.85	-8.9	-0.2	53.34
Low	16-Mar	7	2016	2015-16	3/25/2016	56.261	10.7	-3.95	3.3	50.8
Low	16-Mar	7	2016	2015-16	3/26/2016	56.261	10.95	-3	3.25	48.26
Low	16-Mar	7	2016	2015-16	3/27/2016	56.261	11.4	-4.2	3.5	45.72
Low	16-Mar	7	2016	2015-16	3/28/2016	56.261	10.15	-0.35	4.2	40.64
Low	16-Mar	7	2016	2015-16	3/29/2016	57.15	1.4	-6.15	-2.1	50.8
Low	16-Mar	7	2016	2015-16	3/30/2016	57.15	3.25	-6.05	-1.5	41.91
Low	16-Mar	7	2016	2015-16	3/31/2016	57.531	7.55	-3.7	1.2	44.45
Low	16-Apr	8	2016	2015-16	4/1/2016	57.531	11.45	-4.45	3.6	38.1
Low	16-Apr	8	2016	2015-16	4/2/2016	57.531	14.6	-1.8	5.65	35.56
Low	16-Apr	8	2016	2015-16	4/3/2016	57.531	14.1	-1.15	5.65	31.75
Low	16-Apr	8	2016	2015-16	4/4/2016	57.531	13.2	-0.95	5.75	29.21
Low	16-Apr	8	2016	2015-16	4/5/2016	57.658	13.8	-0.8	6.1	24.13
Low	16-Apr	8	2016	2015-16	4/6/2016	57.912	14.05	-2.1	5.75	17.78
Low	16-Apr	8	2016	2015-16	4/7/2016	58.166	17	-0.1	8.2	13.97
Low	16-Apr	8	2016	2015-16	4/8/2016	58.293	17.95	0.35	8.55	7.62
Low	16-Apr	8	2016	2015-16	4/9/2016	58.42	16.05	0.95	7.3	6.35
Low	16-Apr	8	2016	2015-16	4/10/2016	59.055	8.95	0.6	4.35	5.08
Low	16-Apr	8	2016	2015-16	4/11/2016	59.817	7.5	2.1	4.25	2.54
Low	16-Apr	8	2016	2015-16	4/12/2016	59.817	11.1	2.55	5.75	1.27
Low	16-Apr	8	2016	2015-16	4/13/2016	59.817	9.75	1.3	5.15	0
Low	16-Apr	8	2016	2015-16	4/14/2016	59.944	8.5	0.5	4.15	0
Low	16-Apr	8	2016	2015-16	4/15/2016	60.325	4.4	-2.95	0.65	0
Low	16-Apr	8	2016	2015-16	4/16/2016	60.325	7.05	-3.65	1.25	0
Low	16-Apr	8	2016	2015-16	4/17/2016	60.325	12.15	-3.1	4.45	0
Low	16-Apr	8	2016	2015-16	4/18/2016	60.325	16	-1.75	7.05	0
Low	16-Apr	8	2016	2015-16	4/19/2016	60.325	18.1	-1.2	8.35	0
Low	16-Apr	8	2016	2015-16	4/20/2016	60.325	17.95	0.15	8.7	0
Low	16-Apr	8	2016	2015-16	4/21/2016	60.325	15.7	1.85	8.95	0
Low	16-Apr	8	2016	2015-16	4/22/2016	60.325	13.7	3.75	9.15	0
Low	16-Apr	8	2016	2015-16	4/23/2016	63.246	7.05	-2.3	1.85	21.59
Low	16-Apr	8	2016	2015-16	4/24/2016	63.246	9.1	-4.5	1.85	6.35
Low	16-Apr	8	2016	2015-16	4/25/2016	63.246	8.65	-1.7	2.75	1.27
Low	16-Apr	8	2016	2015-16	4/26/2016	63.5	4.95	-2.85	0.25	2.54
Low	16-Apr	8	2016	2015-16	4/27/2016	63.881	9.8	-4.25	2.8	0
Low	16-Apr	8	2016	2015-16	4/28/2016	64.262	8.35	-0.05	2.85	0
Low	16-Apr	8	2016	2015-16	4/29/2016	64.389	8.65	-0.45	3.5	0
Low	16-Apr	8	2016	2015-16	4/30/2016	65.024	11.2	-1.25	4.1	0
Low	16-May	9	2016	2015-16	5/1/2016	65.024	8.5	-0.4	3.5	0
Low	16-May	9	2016	2015-16	5/2/2016	65.024	12.55	-0.85	5.5	0
Low	16-May	9	2016	2015-16	5/3/2016	65.659	13.9	-0.6	6.6	0
Low	16-May	9	2016	2015-16	5/4/2016	65.659	14.9	0.3	7.5	0
Low	16-May	9	2016	2015-16	5/5/2016	65.786	14.75	1.5	6.7	0
Low	16-May	9	2016	2015-16	5/6/2016	66.802	11.55	1.6	4.6	0
Low	16-May	9	2016	2015-16	5/7/2016	67.818	11.35	1.6	6.1	0
Low	16-May	9	2016	2015-16	5/8/2016	68.072	10.25	4.6	6.25	0
Low	16-May	9	2016	2015-16	5/9/2016	68.453	14.55	2.4	8.3	0
Low	16-May	9	2016	2015-16	5/10/2016	68.58	14.35	0.95	7.4	0
Low	16-May	9	2016	2015-16	5/11/2016	68.58	14.25	0.3	7.1	0
Low	16-May	9	2016	2015-16	5/12/2016	68.58	17.9	-0.8	8.9	0
Low	16-May	9	2016	2015-16	5/13/2016	68.58	19.35	2.75	11.1	0
Low	16-May	9	2016	2015-16	5/14/2016	68.58	20.3	3.65	11.85	0
Low	16-May	9	2016	2015-16	5/15/2016	68.58	12.55	1.9	8.35	0
Low	16-May	9	2016	2015-16	5/16/2016	68.58	13.7	0.25	6.55	0
Low	16-May	9	2016	2015-16	5/17/2016	68.58	13.65	0.9	7.35	0
Low	16-May	9	2016	2015-16	5/18/2016	68.707	15.4	1.95	8.45	0
Low	16-May	9	2016	2015-16	5/19/2016	68.707	19.65	1.95	11.35	0
Low	16-May	9	2016	2015-16	5/20/2016	68.707	13.85	5.8	10.1	0
Low	16-May	9	2016	2015-16	5/21/2016	70.231	6.65	-1.6	1.45	7.62
Low	16-May	9	2016	2015-16	5/22/2016	70.231	5.3	-2.6	1.4	0
Low	16-May	9	2016	2015-16	5/23/2016	70.231	8.15	-2.9	2.55	0
Low	16-May	9	2016	2015-16	5/24/2016	70.231	10.3	-2.4	4.15	0
Low	16-May	9	2016	2015-16	5/25/2016	70.866	7.9	2.15	4.95	0
Low	16-May	9	2016	2015-16	5/26/2016	71.247	12.35	2.4	6.45	0
Low	16-May	9	2016	2015-16	5/27/2016	71.247	14.4	1.85	7.95	0
Low	16-May	9	2016	2015-16	5/28/2016	71.247	16.1	0.85	8.55	0
Low	16-May	9	2016	2015-16	5/29/2016	71.247	17.95	1.1	9.6	0
Low	16-May	9	2016	2015-16	5/30/2016	71.628	19.35	2.65	10.9	0
Low	16-May	9	2016	2015-16	5/31/2016	71.628	21.7	2.9	12.45	0
Low	16-Jun	10	2016	2015-16	6/1/2016	71.628	23.1	4.95	14.25	0
Low	16-Jun	10	2016	2015-16	6/2/2016	71.628	22.15	5.15	14.05	0
Low	16-Jun	10	2016	2015-16	6/3/2016	71.628	22.65	1.4	12.15	0
Low	16-Jun	10	2016	2015-16	6/4/2016	71.628	25.6	3.4	15.1	0
Low	16-Jun	10	2016	2015-16	6/5/2016	71.628	26.05	6.7	16.65	0
Low	16-Jun	10	2016	2015-16	6/6/2016	71.628	22.95	7.45	14.5	0
Low	16-Jun	10	2016	2015-16	6/7/2016	71.628	22.75	5.65	14.6	0
Low	16-Jun	10	2016	2015-16	6/8/2016	71.628	24.6	7.15	15.7	0
Low	16-Jun	10	2016	2015-16	6/9/2016	71.628	22.05	7.9	14.35	0
Low	16-Jun	10	2016	2015-16	6/10/2016	71.628	19.25	5.15	12.5	0
Low	16-Jun	10	2016	2015-16	6/11/2016	71.628	15.8	2.75	10.35	0
Low	16-Jun	10	2016	2015-16	6/12/2016	71.628	17.5	1	8.9	0
Low	16-Jun	10	2016	2015-16	6/13/2016	71.628	17.1	2.3	10.15	0
Low	16-Jun	10	2016	2015-16	6/14/2016	71.628	18.55	2.35	11.25	0
Low	16-Jun	10	2016	2015-16	6/15/2016	71.628	13.65	2.55	9	0
Low	16-Jun	10	2016	2015-16	6/16/2016	71.628	10.2	0.95	5.5	0
Low	16-Jun	10	2016	2015-16	6/17/2016	71.628	12.35	0.8	6.7	0
Low	16-Jun	10	2016	2015-16	6/18/2016	71.628	13.75	1.8	9.25	0
Low	16-Jun	10	2016	2015-16	6/19/2016	71.755	14.25	4.05	10.1	0
Low	16-Jun	10	2016	2015-16	6/20/2016	71.755	20.25	2.65	12.55	0
Low	16-Jun	10	2016	2015-16	6/21/2016	71.755	22.55	4.05	14.45	0
Low	16-Jun	10	2016	2015-16	6/22/2016	71.755	25.05	5.65	15.35	0
Low	16-Jun	10	2016	2015-16	6/23/2016	71.755	23.35	4.7	14.75	0
Low	16-Jun	10	2016	2015-16	6/24/2016	71.755	21	5.7	13.95	0
Low	16-Jun	10	2016	2015-16	6/25/2016	71.755	20.9	5.3	13.8	0
Low	16-Jun	10	2016	2015-16	6/26/2016	71.755	24.75	3.35	14.45	0
Low	16-Jun	10	2016	2015-16	6/27/2016	71.755	26.1	5.95	15.9	0
Low	16-Jun	10	2016	2015-16	6/28/2016	71.755	26.75	5.45	16.2	0
Low	16-Jun	10	2016	2015-16	6/29/2016	71.755	27	4.9	16.55	0
Low	16-Jun	10	2016	2015-16	6/30/2016	71.882	26.4	5.7	16.05	0
Low	16-Jul	11	2016	2015-16	7/1/2016	71.882	26.65	4.05	15.4	0
Low	16-Jul	11	2016	2015-16	7/2/2016	71.882	26.3	6.6	16.4	0
Low	16-Jul	11	2016	2015-16	7/3/2016	71.882	24.3	6.65	15.5	0
Low	16-Jul	11	2016	2015-16	7/4/2016	71.882	24.1	5.35	14.4	0
Low	16-Jul	11	2016	2015-16	7/5/2016	71.882	23.3	3.7	14.05	0
Low	16-Jul	11	2016	2015-16	7/6/2016	71.882	22.55	5.45	14.05	0
Low	16-Jul	11	2016	2015-16	7/7/2016	71.882	22	3.5	12.85	0
Low	16-Jul	11	2016	2015-16	7/8/2016	71.882	21.6	3.85	13.2	0
Low	16-Jul	11	2016	2015-16	7/9/2016	71.882	20.9	6.5	14.05	0
Low	16-Jul	11	2016	2015-16	7/10/2016	71.882	17.75	6.25	12.5	0
Low	16-Jul	11	2016	2015-16	7/11/2016	71.882	16.6	1.85	10.5	0
Low	16-Jul	11	2016	2015-16	7/12/2016	71.882	20.6	0.45	11	0
Low	16-Jul	11	2016	2015-16	7/13/2016	71.882	21.1	3.35	12.6	0
Low	16-Jul	11	2016	2015-16	7/14/2016	71.882	24.6	2.95	14.05	0
Low	16-Jul	11	2016	2015-16	7/15/2016	71.882	26.5	3.1	15.15	0
Low	16-Jul	11	2016	2015-16	7/16/2016	71.882	25.2	4.05	14.9	0
Low	16-Jul	11	2016	2015-16	7/17/2016	71.882	23.7	5.15	14.5	0
Low	16-Jul	11	2016	2015-16	7/18/2016	71.882	22.4	4.05	14.6	0
Low	16-Jul	11	2016	2015-16	7/19/2016	71.882	19.5	6.15	13.9	0
Low	16-Jul	11	2016	2015-16	7/20/2016	71.882	19.9	6.4	13.45	0
Low	16-Jul	11	2016	2015-16	7/21/2016	71.882	22.7	7.8	14.95	0
Low	16-Jul	11	2016	2015-16	7/22/2016	71.882	22.8	9.3	15.8	0
Low	16-Jul	11	2016	2015-16	7/23/2016	71.882	24.45	4.95	15.7	0
Low	16-Jul	11	2016	2015-16	7/24/2016	71.882	26.5	2.45	15.05	0
Low	16-Jul	11	2016	2015-16	7/25/2016	71.882	28.05	6.1	16.25	0
Low	16-Jul	11	2016	2015-16	7/26/2016	71.882	26.6	3.25	15.05	0
Low	16-Jul	11	2016	2015-16	7/27/2016	71.882	28.7	4.25	16.15	0
Low	16-Jul	11	2016	2015-16	7/28/2016	71.882	29.9	6.25	18.2	0
Low	16-Jul	11	2016	2015-16	7/29/2016	71.882	30.85	10.15	20.15	0
Low	16-Jul	11	2016	2015-16	7/30/2016	71.882	30.3	11.05	20.1	0
Low	16-Jul	11	2016	2015-16	7/31/2016	71.882	27.35	10.05	18.3	0
Low	16-Aug	12	2016	2015-16	8/1/2016	71.882	26.05	8.4	17.3	0
Low	16-Aug	12	2016	2015-16	8/2/2016	71.882	26.55	8.2	17.05	0
Low	16-Aug	12	2016	2015-16	8/3/2016	71.882	26.15	6.75	16.35	0
Low	16-Aug	12	2016	2015-16	8/4/2016	71.882	27.6	3.95	15.75	0
Low	16-Aug	12	2016	2015-16	8/5/2016	71.882	25.5	6.25	16.45	0
Low	16-Aug	12	2016	2015-16	8/6/2016	71.882	22.55	4.45	14.4	0
Low	16-Aug	12	2016	2015-16	8/7/2016	71.882	23.35	1.4	12.55	0
Low	16-Aug	12	2016	2015-16	8/8/2016	71.882	21.75	3.1	12.75	0
Low	16-Aug	12	2016	2015-16	8/9/2016	71.882	22.25	1.45	11.95	0
Low	16-Aug	12	2016	2015-16	8/10/2016	71.882	22.1	2.15	12.3	0
Low	16-Aug	12	2016	2015-16	8/11/2016	71.882	21.95	2.95	12.8	0
Low	16-Aug	12	2016	2015-16	8/12/2016	71.882	25.2	4.85	15.2	0
Low	16-Aug	12	2016	2015-16	8/13/2016	71.882	28.1	6.35	16.55	0
Low	16-Aug	12	2016	2015-16	8/14/2016	71.882	28.9	7.35	17.5	0
Low	16-Aug	12	2016	2015-16	8/15/2016	71.882	25.9	6.55	16.2	0
Low	16-Aug	12	2016	2015-16	8/16/2016	71.882	26.95	5.95	15.9	0
Low	16-Aug	12	2016	2015-16	8/17/2016	71.882	28.9	7.1	16.4	0
Low	16-Aug	12	2016	2015-16	8/18/2016	72.009	28.55	7.75	15.45	0
Low	16-Aug	12	2016	2015-16	8/19/2016	72.009	26.95	7.5	15.65	0
Low	16-Aug	12	2016	2015-16	8/20/2016	72.009	27.6	8.2	17.45	0
Low	16-Aug	12	2016	2015-16	8/21/2016	72.009	28.45	7.85	17.85	0
Low	16-Aug	12	2016	2015-16	8/22/2016	72.009	26.9	9	17.5	0
Low	16-Aug	12	2016	2015-16	8/23/2016	72.009	25.5	7.55	15.7	0
Low	16-Aug	12	2016	2015-16	8/24/2016	72.009	23.8	6.7	15.5	0
Low	16-Aug	12	2016	2015-16	8/25/2016	72.009	22.6	2.65	13.15	0
Low	16-Aug	12	2016	2015-16	8/26/2016	72.009	23.85	3.1	13.55	0
Low	16-Aug	12	2016	2015-16	8/27/2016	72.009	23.2	4.6	13.55	0
Low	16-Aug	12	2016	2015-16	8/28/2016	72.009	24.1	3.45	13.35	0
Low	16-Aug	12	2016	2015-16	8/29/2016	72.009	24.6	3.75	13.55	0
Low	16-Aug	12	2016	2015-16	8/30/2016	72.009	26	4.6	15.3	0
Low	16-Aug	12	2016	2015-16	8/31/2016	72.009	23.15	8.75	16.95	0
Low	16-Sep	1	2016	2016-17	9/1/2016	72.009	22.4	7.65	15.7	0
Low	16-Sep	1	2016	2016-17	9/2/2016	72.009	21.4	4.05	13.15	0
Low	16-Sep	1	2016	2016-17	9/3/2016	72.136	20.05	4.85	12.6	0
Low	16-Sep	1	2016	2016-17	9/4/2016	72.136	18.75	3	10.3	0
Low	16-Sep	1	2016	2016-17	9/5/2016	72.136	15.5	1.45	8.3	0
Low	16-Sep	1	2016	2016-17	9/6/2016	72.136	18.6	-0.5	8.9	0
Low	16-Sep	1	2016	2016-17	9/7/2016	72.136	20.8	1.65	11.05	0
Low	16-Sep	1	2016	2016-17	9/8/2016	72.136	24.2	2.4	12.8	0
Low	16-Sep	1	2016	2016-17	9/9/2016	72.136	24.6	3.2	13.7	0
Low	16-Sep	1	2016	2016-17	9/10/2016	72.136	24.3	5.15	14.25	0
Low	16-Sep	1	2016	2016-17	9/11/2016	72.136	26.2	6.4	15.7	0
Low	16-Sep	1	2016	2016-17	9/12/2016	72.136	23.35	6.4	14.5	0
Low	16-Sep	1	2016	2016-17	9/13/2016	72.136	17.6	3.9	11.4	0
Low	16-Sep	1	2016	2016-17	9/14/2016	72.136	14.45	1.65	7.65	0
Low	16-Sep	1	2016	2016-17	9/15/2016	72.136	17.3	-1	7.8	0
Low	16-Sep	1	2016	2016-17	9/16/2016	72.136	19.85	0.7	9.75	0
Low	16-Sep	1	2016	2016-17	9/17/2016	72.136	21.35	1.2	10.75	0
Low	16-Sep	1	2016	2016-17	9/18/2016	72.136	23.35	2.5	12.8	0
Low	16-Sep	1	2016	2016-17	9/19/2016	72.136	23.75	4.7	13.65	0
Low	16-Sep	1	2016	2016-17	9/20/2016	72.136	23.1	5.15	14.15	0
Low	16-Sep	1	2016	2016-17	9/21/2016	72.136	21.25	9.1	15	0
Low	16-Sep	1	2016	2016-17	9/22/2016	72.136	16.25	4.4	11.4	0
Low	16-Sep	1	2016	2016-17	9/23/2016	72.136	8.6	-1.65	3.6	0
Low	16-Sep	1	2016	2016-17	9/24/2016	72.136	15.05	-2.5	6	0
Low	16-Sep	1	2016	2016-17	9/25/2016	72.136	19.55	0.35	9.3	0
Low	16-Sep	1	2016	2016-17	9/26/2016	72.136	21.55	4.3	13	0
Low	16-Sep	1	2016	2016-17	9/27/2016	72.136	24.45	4.4	14	0
Low	16-Sep	1	2016	2016-17	9/28/2016	72.136	24.7	4.3	13.7	0
Low	16-Sep	1	2016	2016-17	9/29/2016	72.136	24.05	4.8	14.1	0
Low	16-Sep	1	2016	2016-17	9/30/2016	72.136	20.45	7.95	14	0
Low	16-Oct	2	2016	2016-17	10/1/2016	0	17.3	6.05	12.05	0
Low	16-Oct	2	2016	2016-17	10/2/2016	0	14.7	-1.65	7.55	0
Low	16-Oct	2	2016	2016-17	10/3/2016	0.381	8.45	-2.2	2.7	0
Low	16-Oct	2	2016	2016-17	10/4/2016	0.635	6.3	-3.45	1.45	0
Low	16-Oct	2	2016	2016-17	10/5/2016	0.635	10.4	-2.75	3.25	0
Low	16-Oct	2	2016	2016-17	10/6/2016	0.635	9.95	-4.2	2.35	0
Low	16-Oct	2	2016	2016-17	10/7/2016	0.635	13.5	-3.5	4.25	0
Low	16-Oct	2	2016	2016-17	10/8/2016	0.635	18.15	-0.85	7.7	0
Low	16-Oct	2	2016	2016-17	10/9/2016	0.635	20.5	0.65	9.25	0
Low	16-Oct	2	2016	2016-17	10/10/2016	0.635	19.5	0.8	9.3	0
Low	16-Oct	2	2016	2016-17	10/11/2016	0.635	16	5.3	10.55	0
Low	16-Oct	2	2016	2016-17	10/12/2016	0.635	17	1.4	9.45	0
Low	16-Oct	2	2016	2016-17	10/13/2016	0.635	17.15	-0.45	7.55	0
Low	16-Oct	2	2016	2016-17	10/14/2016	1.016	15.75	4.5	9.8	0
Low	16-Oct	2	2016	2016-17	10/15/2016	2.413	9.7	5.4	7.05	0
Low	16-Oct	2	2016	2016-17	10/16/2016	6.35	8.65	3.45	6.5	0
Low	16-Oct	2	2016	2016-17	10/17/2016	13.208	7.3	1.3	4.35	0
Low	16-Oct	2	2016	2016-17	10/18/2016	14.351	6.2	-0.6	2.55	0
Low	16-Oct	2	2016	2016-17	10/19/2016	14.732	8.2	-1.45	2.4	0
Low	16-Oct	2	2016	2016-17	10/20/2016	14.732	11.45	-1.7	3.7	0
Low	16-Oct	2	2016	2016-17	10/21/2016	14.732	17.4	-0.85	6.2	0
Low	16-Oct	2	2016	2016-17	10/22/2016	14.859	16.75	-0.75	6.4	0
Low	16-Oct	2	2016	2016-17	10/23/2016	14.859	14.15	0.65	6.7	0
Low	16-Oct	2	2016	2016-17	10/24/2016	14.859	14	3.05	8.85	0
Low	16-Oct	2	2016	2016-17	10/25/2016	15.113	9.25	5.05	7.45	0
Low	16-Oct	2	2016	2016-17	10/26/2016	15.113	9.8	4.45	7.15	0
Low	16-Oct	2	2016	2016-17	10/27/2016	15.113	13.2	5.6	9.55	0
Low	16-Oct	2	2016	2016-17	10/28/2016	16.256	10.55	6	8.75	0
Low	16-Oct	2	2016	2016-17	10/29/2016	18.288	9.05	5.45	7.1	0
Low	16-Oct	2	2016	2016-17	10/30/2016	18.288	10.25	6.4	8.05	0
Low	16-Oct	2	2016	2016-17	10/31/2016	21.971	8.95	1.15	4.4	5.08
Low	16-Nov	3	2016	2016-17	11/1/2016	22.098	5.85	0.75	2.8	2.54
Low	16-Nov	3	2016	2016-17	11/2/2016	22.352	6.9	-1	1.85	2.54
Low	16-Nov	3	2016	2016-17	11/3/2016	22.352	11.4	-2.7	2.85	1.27
Low	16-Nov	3	2016	2016-17	11/4/2016	22.352	14.1	-2.2	3.95	0
Low	16-Nov	3	2016	2016-17	11/5/2016	22.352	15.1	-0.65	5.1	0
Low	16-Nov	3	2016	2016-17	11/6/2016	22.352	13.6	-0.75	6	0
Low	16-Nov	3	2016	2016-17	11/7/2016	22.352	9.35	0.8	5.65	0
Low	16-Nov	3	2016	2016-17	11/8/2016	22.352	16.25	2.5	7.6	0
Low	16-Nov	3	2016	2016-17	11/9/2016	22.352	17.35	1.6	7.25	0
Low	16-Nov	3	2016	2016-17	11/10/2016	22.352	16.8	1.2	7.15	0
Low	16-Nov	3	2016	2016-17	11/11/2016	22.352	17.35	0.8	6.75	0
Low	16-Nov	3	2016	2016-17	11/12/2016	22.352	15.5	0.35	7.6	0
Low	16-Nov	3	2016	2016-17	11/13/2016	22.352	12.6	0.85	7.05	0
Low	16-Nov	3	2016	2016-17	11/14/2016	22.352	15	-0.2	6.1	0
Low	16-Nov	3	2016	2016-17	11/15/2016	22.352	17.1	1.35	8.15	0
Low	16-Nov	3	2016	2016-17	11/16/2016	22.352	12.4	1.75	8	0
Low	16-Nov	3	2016	2016-17	11/17/2016	22.479	3.8	-6.75	-0.5	0
Low	16-Nov	3	2016	2016-17	11/18/2016	22.733	5	-8.7	-2.75	0
Low	16-Nov	3	2016	2016-17	11/19/2016	22.86	10.05	-4.9	3.65	1.27
Low	16-Nov	3	2016	2016-17	11/20/2016	23.622	8.8	0.65	4.65	2.54
Low	16-Nov	3	2016	2016-17	11/21/2016	24.384	3.85	0.95	2	3.81
Low	16-Nov	3	2016	2016-17	11/22/2016	24.638	5.1	-4.05	0.5	3.81
Low	16-Nov	3	2016	2016-17	11/23/2016	24.638	5.35	-6.2	-0.25	3.81
Low	16-Nov	3	2016	2016-17	11/24/2016	25.273	1.7	-8.65	-2.1	8.89
Low	16-Nov	3	2016	2016-17	11/25/2016	25.273	6.55	-9.7	-2.4	7.62
Low	16-Nov	3	2016	2016-17	11/26/2016	25.273	6.9	-2.4	3	5.08
Low	16-Nov	3	2016	2016-17	11/27/2016	25.4	6.05	-1.6	2.25	11.43
Low	16-Nov	3	2016	2016-17	11/28/2016	26.162	0.6	-4.85	-2	17.78
Low	16-Nov	3	2016	2016-17	11/29/2016	26.162	1.9	-8.7	-1.3	15.24
Low	16-Nov	3	2016	2016-17	11/30/2016	26.162	3.9	-9.05	-4.05	15.24
Low	16-Dec	4	2016	2016-17	12/1/2016	26.162	3.5	-8.1	-1.2	12.7
Low	16-Dec	4	2016	2016-17	12/2/2016	26.162	1.8	-8.9	-2.85	12.7
Low	16-Dec	4	2016	2016-17	12/3/2016	26.289	-0.05	-9.8	-4.8	11.43
Low	16-Dec	4	2016	2016-17	12/4/2016	26.289	9.35	-6.95	-0.45	11.43
Low	16-Dec	4	2016	2016-17	12/5/2016	26.289	9.6	-4	2.4	10.16
Low	16-Dec	4	2016	2016-17	12/6/2016	26.289	5.85	-3.9	0.75	10.16
Low	16-Dec	4	2016	2016-17	12/7/2016	26.289	-0.1	-9.85	-3.05	11.43
Low	16-Dec	4	2016	2016-17	12/8/2016	26.797	1.25	-11.65	-4.3	12.7
Low	16-Dec	4	2016	2016-17	12/9/2016	27.051	7	-0.3	3.95	10.16
Low	16-Dec	4	2016	2016-17	12/10/2016	27.178	6.6	3.25	4.65	6.35
Low	16-Dec	4	2016	2016-17	12/11/2016	36.449	5.7	0.8	4.4	3.81
Low	16-Dec	4	2016	2016-17	12/12/2016	36.449	6.55	-1.9	2	1.27
Low	16-Dec	4	2016	2016-17	12/13/2016	36.449	7.45	-1.9	1.95	0
Low	16-Dec	4	2016	2016-17	12/14/2016	36.703	5.35	-1.3	2.15	0
Low	16-Dec	4	2016	2016-17	12/15/2016	36.703	7.1	4.25	5.4	0
Low	16-Dec	4	2016	2016-17	12/16/2016	42.799	6.4	1.6	4.8	0
Low	16-Dec	4	2016	2016-17	12/17/2016	43.561	4.15	-8.9	-2.4	2.54
Low	16-Dec	4	2016	2016-17	12/18/2016	43.561	3.15	-13.25	-6.75	2.54
Low	16-Dec	4	2016	2016-17	12/19/2016	43.561	-0.3	-11.05	-7	3.81
Low	16-Dec	4	2016	2016-17	12/20/2016	43.688	9.9	-10.15	-1.75	5.08
Low	16-Dec	4	2016	2016-17	12/21/2016	43.688	11.35	-3.55	2.15	5.08
Low	16-Dec	4	2016	2016-17	12/22/2016	43.942	2.3	-0.85	0.55	6.35
Low	16-Dec	4	2016	2016-17	12/23/2016	44.069	6.25	-3.8	0.6	6.35
Low	16-Dec	4	2016	2016-17	12/24/2016	45.212	2.35	-4.65	-0.45	12.7
Low	16-Dec	4	2016	2016-17	12/25/2016	45.212	-2.45	-14.25	-6.3	17.78
Low	16-Dec	4	2016	2016-17	12/26/2016	45.212	-1.85	-18.45	-11.95	15.24
Low	16-Dec	4	2016	2016-17	12/27/2016	45.212	1.85	-17.45	-9.15	15.24
Low	16-Dec	4	2016	2016-17	12/28/2016	45.212	6.7	-6.35	0.75	13.97
Low	16-Dec	4	2016	2016-17	12/29/2016	45.212	10.05	-5.1	0.6	12.7
Low	16-Dec	4	2016	2016-17	12/30/2016	45.212	12.25	-6.7	-0.5	12.7
Low	16-Dec	4	2016	2016-17	12/31/2016	45.212	10.1	-5.05	0.8	12.7
Low	17-Jan	5	2017	2016-17	1/1/2017	45.212	3.65	-6.7	-2	12.7
Low	17-Jan	5	2017	2016-17	1/2/2017	45.72	2.75	-7.25	-3	17.78
Low	17-Jan	5	2017	2016-17	1/3/2017	47.117	-3.9	-6.65	-5.3	36.83
Low	17-Jan	5	2017	2016-17	1/4/2017	49.911	1.35	-3.95	-1.15	44.45
Low	17-Jan	5	2017	2016-17	1/5/2017	56.134	1.85	-0.7	0.6	72.39
Low	17-Jan	5	2017	2016-17	1/6/2017	56.642	-0.65	-11.9	-5.35	67.31
Low	17-Jan	5	2017	2016-17	1/7/2017	57.023	0.5	-18.65	-8.7	60.96
Low	17-Jan	5	2017	2016-17	1/8/2017	58.547	4.75	-3.8	1.7	55.88
Low	17-Jan	5	2017	2016-17	1/9/2017	67.056	6.9	1.45	4.15	43.18
Low	17-Jan	5	2017	2016-17	1/10/2017	69.088	2.95	-2.55	-0.55	62.23
Low	17-Jan	5	2017	2016-17	1/11/2017	73.787	1.2	-0.7	0	100.33
Low	17-Jan	5	2017	2016-17	1/12/2017	74.93	0.3	-6.55	-2.25	102.87
Low	17-Jan	5	2017	2016-17	1/13/2017	75.184	-0.4	-6.9	-3.8	106.68
Low	17-Jan	5	2017	2016-17	1/14/2017	75.184	1	-5.4	-3.2	100.33
Low	17-Jan	5	2017	2016-17	1/15/2017	75.184	0.45	-5.6	-3.7	97.79
Low	17-Jan	5	2017	2016-17	1/16/2017	75.184	1.65	-11.3	-5.25	93.98
Low	17-Jan	5	2017	2016-17	1/17/2017	75.184	2.95	-11.05	-4.95	90.17
Low	17-Jan	5	2017	2016-17	1/18/2017	75.184	4.3	-8.05	-1.85	90.17
Low	17-Jan	5	2017	2016-17	1/19/2017	76.327	3.45	-0.7	1.1	95.25
Low	17-Jan	5	2017	2016-17	1/20/2017	77.851	1.6	-3	-1.55	114.3
Low	17-Jan	5	2017	2016-17	1/21/2017	79.121	0.2	-4.65	-2.4	128.27
Low	17-Jan	5	2017	2016-17	1/22/2017	80.137	0.35	-4.35	-2.65	132.08
Low	17-Jan	5	2017	2016-17	1/23/2017	84.074	0.75	-4.25	-1.9	161.29
Low	17-Jan	5	2017	2016-17	1/24/2017	84.836	-1	-12.65	-6.3	153.67
Low	17-Jan	5	2017	2016-17	1/25/2017	84.836	0.2	-13.85	-7.55	146.05
Low	17-Jan	5	2017	2016-17	1/26/2017	84.836	0.65	-16.05	-7.75	140.97
Low	17-Jan	5	2017	2016-17	1/27/2017	84.836	-0.15	-9.8	-5.55	137.16
Low	17-Jan	5	2017	2016-17	1/28/2017	84.836	4.5	-14.65	-6.75	130.81
Low	17-Jan	5	2017	2016-17	1/29/2017	84.836	7.45	-11.65	-4.2	128.27
Low	17-Jan	5	2017	2016-17	1/30/2017	84.836	8.15	-9.25	-2.2	127
Low	17-Jan	5	2017	2016-17	1/31/2017	84.836	10.65	-7.05	-0.4	125.73
Low	17-Feb	6	2017	2016-17	2/1/2017	84.836	11.9	-4.85	1.1	123.19
Low	17-Feb	6	2017	2016-17	2/2/2017	84.836	8.35	-4.45	2.1	120.65
Low	17-Feb	6	2017	2016-17	2/3/2017	85.471	5.25	-0.45	2.5	118.11
Low	17-Feb	6	2017	2016-17	2/4/2017	87.757	3.95	0.45	1.7	135.89
Low	17-Feb	6	2017	2016-17	2/5/2017	88.011	3.65	0.35	1.55	130.81
Low	17-Feb	6	2017	2016-17	2/6/2017	88.646	6.9	-0.95	1.7	134.62
Low	17-Feb	6	2017	2016-17	2/7/2017	90.17	3.05	0.15	1.3	140.97
Low	17-Feb	6	2017	2016-17	2/8/2017	93.853	5.45	1	3.6	128.27
Low	17-Feb	6	2017	2016-17	2/9/2017	98.806	7.45	2.25	5.2	120.65
Low	17-Feb	6	2017	2016-17	2/10/2017	104.267	7.45	1.15	4	119.38
Low	17-Feb	6	2017	2016-17	2/11/2017	107.442	3.3	-6	0.35	125.73
Low	17-Feb	6	2017	2016-17	2/12/2017	107.442	3.8	-7.2	-1.7	123.19
Low	17-Feb	6	2017	2016-17	2/13/2017	107.442	5.7	-9.8	-2.7	120.65
Low	17-Feb	6	2017	2016-17	2/14/2017	107.442	7.75	-7.75	-1.15	120.65
Low	17-Feb	6	2017	2016-17	2/15/2017	107.442	10.55	-7.8	0	119.38
Low	17-Feb	6	2017	2016-17	2/16/2017	107.442	10.25	-2.7	4.7	116.84
Low	17-Feb	6	2017	2016-17	2/17/2017	107.823	7.15	0.25	2.3	120.65
Low	17-Feb	6	2017	2016-17	2/18/2017	109.474	1.35	-0.7	0.3	135.89
Low	17-Feb	6	2017	2016-17	2/19/2017	109.982	4.35	-0.85	1.4	129.54
Low	17-Feb	6	2017	2016-17	2/20/2017	110.49	3.45	-3.5	0.55	129.54
Low	17-Feb	6	2017	2016-17	2/21/2017	117.348	2.8	0.3	1.3	139.7
Low	17-Feb	6	2017	2016-17	2/22/2017	123.19	1.4	-2.25	-0.85	193.04
Low	17-Feb	6	2017	2016-17	2/23/2017	123.19	0.9	-9.2	-4.7	186.69
Low	17-Feb	6	2017	2016-17	2/24/2017	123.19	-1.75	-13.2	-7.85	182.88
Low	17-Feb	6	2017	2016-17	2/25/2017	123.19	-0.5	-19.45	-9.75	179.07
Low	17-Feb	6	2017	2016-17	2/26/2017	123.19	0.4	-11.75	-5.3	179.07
Low	17-Feb	6	2017	2016-17	2/27/2017	123.19	0.3	-16.2	-7.1	177.8
Low	17-Feb	6	2017	2016-17	2/28/2017	123.825	0.35	-12	-5.6	173.99
Low	17-Mar	7	2017	2016-17	3/1/2017	124.079	3.9	-12.7	-5.8	175.26
Low	17-Mar	7	2017	2016-17	3/2/2017	124.079	8.5	-14.9	-4.2	172.72
Low	17-Mar	7	2017	2016-17	3/3/2017	124.079	11.65	-12.35	-2.05	167.64
Low	17-Mar	7	2017	2016-17	3/4/2017	124.079	9.2	-9	-0.65	167.64
Low	17-Mar	7	2017	2016-17	3/5/2017	124.46	3.45	-1.5	1.15	172.72
Low	17-Mar	7	2017	2016-17	3/6/2017	125.476	-1.05	-8.15	-5.8	207.01
Low	17-Mar	7	2017	2016-17	3/7/2017	126.873	-0.8	-7.8	-4.55	208.28
Low	17-Mar	7	2017	2016-17	3/8/2017	127.254	3.7	-8.65	-2.1	199.39
Low	17-Mar	7	2017	2016-17	3/9/2017	127.254	10.75	-2.55	2.6	193.04
Low	17-Mar	7	2017	2016-17	3/10/2017	127.254	14.45	-4.35	3.95	184.15
Low	17-Mar	7	2017	2016-17	3/11/2017	127.254	12.2	-1.85	4.2	177.8
Low	17-Mar	7	2017	2016-17	3/12/2017	127.254	14.1	-3.3	3.55	173.99
Low	17-Mar	7	2017	2016-17	3/13/2017	127.254	15.9	-5.2	4.25	171.45
Low	17-Mar	7	2017	2016-17	3/14/2017	127.254	17.05	-3.8	4.75	167.64
Low	17-Mar	7	2017	2016-17	3/15/2017	127.254	14.65	-2.25	5.6	162.56
Low	17-Mar	7	2017	2016-17	3/16/2017	127.254	11.85	1.1	6.3	158.75
Low	17-Mar	7	2017	2016-17	3/17/2017	127.381	11.9	-0.5	5.9	154.94
Low	17-Mar	7	2017	2016-17	3/18/2017	127.381	14.6	-1.5	6.6	148.59
Low	17-Mar	7	2017	2016-17	3/19/2017	127.508	8.15	1.65	5.6	143.51
Low	17-Mar	7	2017	2016-17	3/20/2017	127.508	11.65	0.05	5.8	142.24
Low	17-Mar	7	2017	2016-17	3/21/2017	127.762	9.9	1.8	5.6	135.89
Low	17-Mar	7	2017	2016-17	3/22/2017	130.048	5	-0.9	2.15	135.89
Low	17-Mar	7	2017	2016-17	3/23/2017	130.302	3.9	-4.6	0.35	134.62
Low	17-Mar	7	2017	2016-17	3/24/2017	130.302	6.7	-6.6	0.35	133.35
Low	17-Mar	7	2017	2016-17	3/25/2017	130.683	2.5	-0.8	0.95	135.89
Low	17-Mar	7	2017	2016-17	3/26/2017	130.683	6.55	-3.8	1	135.89
Low	17-Mar	7	2017	2016-17	3/27/2017	131.318	4.4	-2.1	1.05	138.43
Low	17-Mar	7	2017	2016-17	3/28/2017	131.572	4.75	-2.9	0.2	137.16
Low	17-Mar	7	2017	2016-17	3/29/2017	131.572	8.2	-6.4	1.2	132.08
Low	17-Mar	7	2017	2016-17	3/30/2017	131.572	15.85	-3.3	5.05	128.27
Low	17-Mar	7	2017	2016-17	3/31/2017	132.969	4.6	-2.95	0.2	130.81
Low	17-Apr	8	2017	2016-17	4/1/2017	133.096	6.1	-3.25	1.25	128.27
Low	17-Apr	8	2017	2016-17	4/2/2017	133.096	12.25	-2.1	4.6	124.46
Low	17-Apr	8	2017	2016-17	4/3/2017	133.096	11.5	-1.75	4	121.92
Low	17-Apr	8	2017	2016-17	4/4/2017	133.096	8.85	-3	2.7	120.65
Low	17-Apr	8	2017	2016-17	4/5/2017	133.096	11.25	-2.7	4.2	118.11
Low	17-Apr	8	2017	2016-17	4/6/2017	133.096	12.3	0.9	5.8	114.3
Low	17-Apr	8	2017	2016-17	4/7/2017	134.493	6.65	0.75	4.2	111.76
Low	17-Apr	8	2017	2016-17	4/8/2017	137.668	2.5	0	0.85	132.08
Low	17-Apr	8	2017	2016-17	4/9/2017	139.319	2.55	-10.2	-2.35	143.51
Low	17-Apr	8	2017	2016-17	4/10/2017	139.319	5.9	-13.3	-3.3	140.97
Low	17-Apr	8	2017	2016-17	4/11/2017	139.446	5.8	-5.2	0.35	133.35
Low	17-Apr	8	2017	2016-17	4/12/2017	139.573	5.35	-2.1	2.35	121.92
Low	17-Apr	8	2017	2016-17	4/13/2017	140.462	7.6	0.7	4.4	128.27
Low	17-Apr	8	2017	2016-17	4/14/2017	143.256	4	-3.95	-0.6	140.97
Low	17-Apr	8	2017	2016-17	4/15/2017	143.256	5.8	-10.75	-1.95	135.89
Low	17-Apr	8	2017	2016-17	4/16/2017	143.256	10.55	-7.7	2.15	128.27
Low	17-Apr	8	2017	2016-17	4/17/2017	143.51	10.35	0.85	5	124.46
Low	17-Apr	8	2017	2016-17	4/18/2017	144.145	8.5	1.85	4.4	118.11
Low	17-Apr	8	2017	2016-17	4/19/2017	144.653	8.45	-2.55	3.1	116.84
Low	17-Apr	8	2017	2016-17	4/20/2017	144.653	9.6	-4.4	2.25	114.3
Low	17-Apr	8	2017	2016-17	4/21/2017	144.653	6.4	-2.25	1.9	109.22
Low	17-Apr	8	2017	2016-17	4/22/2017	144.653	14.3	-3.6	4.75	107.95
Low	17-Apr	8	2017	2016-17	4/23/2017	144.653	11.95	-1.2	5.65	102.87
Low	17-Apr	8	2017	2016-17	4/24/2017	144.653	10.35	1.35	5.3	100.33
Low	17-Apr	8	2017	2016-17	4/25/2017	145.034	4.8	0.7	2.35	99.06
Low	17-Apr	8	2017	2016-17	4/26/2017	145.034	8.65	-2.7	3.65	95.25
Low	17-Apr	8	2017	2016-17	4/27/2017	145.034	10.35	2.3	5.15	91.44
Low	17-Apr	8	2017	2016-17	4/28/2017	145.034	8.8	-0.35	4.35	87.63
Low	17-Apr	8	2017	2016-17	4/29/2017	145.034	5.7	-4.1	1.6	85.09
Low	17-Apr	8	2017	2016-17	4/30/2017	145.034	12.5	-3.15	4.55	78.74
Low	17-May	9	2017	2016-17	5/1/2017	145.034	15.7	-1.9	6.6	74.93
Low	17-May	9	2017	2016-17	5/2/2017	145.034	15.75	-1.25	7.15	67.31
Low	17-May	9	2017	2016-17	5/3/2017	145.034	16.3	0.25	8	59.69
Low	17-May	9	2017	2016-17	5/4/2017	145.034	19.2	1.1	9.15	54.61
Low	17-May	9	2017	2016-17	5/5/2017	145.034	19.8	1.7	10.7	50.8
Low	17-May	9	2017	2016-17	5/6/2017	145.034	14.25	3.85	9.55	46.99
Low	17-May	9	2017	2016-17	5/7/2017	146.812	8.05	1.25	3.5	41.91
Low	17-May	9	2017	2016-17	5/8/2017	146.812	11.45	0.55	4.75	39.37
Low	17-May	9	2017	2016-17	5/9/2017	146.812	14.1	-0.6	6.4	35.56
Low	17-May	9	2017	2016-17	5/10/2017	146.812	17.15	-0.9	7.9	33.02
Low	17-May	9	2017	2016-17	5/11/2017	146.812	16.9	0.3	8.5	29.21
Low	17-May	9	2017	2016-17	5/12/2017	146.812	13.35	3.05	7.95	25.4
Low	17-May	9	2017	2016-17	5/13/2017	146.812	6.1	-1.35	2.9	21.59
Low	17-May	9	2017	2016-17	5/14/2017	146.812	7.45	-2.9	1.8	17.78
Low	17-May	9	2017	2016-17	5/15/2017	146.939	7.65	-2.8	1.65	16.51
Low	17-May	9	2017	2016-17	5/16/2017	147.066	10.8	-3.85	3.65	13.97
Low	17-May	9	2017	2016-17	5/17/2017	147.066	5.95	0.05	3.35	11.43
Low	17-May	9	2017	2016-17	5/18/2017	147.066	8.45	-1.4	3.45	10.16
Low	17-May	9	2017	2016-17	5/19/2017	147.066	12.9	-2.45	5.15	8.89
Low	17-May	9	2017	2016-17	5/20/2017	147.066	16.75	-0.75	8.05	7.62
Low	17-May	9	2017	2016-17	5/21/2017	147.066	18.5	0.85	9.5	6.35
Low	17-May	9	2017	2016-17	5/22/2017	147.066	19.2	0.9	9.85	5.08
Low	17-May	9	2017	2016-17	5/23/2017	147.066	21.4	2	11.4	3.81
Low	17-May	9	2017	2016-17	5/24/2017	147.066	23.05	3.15	12.4	2.54
Low	17-May	9	2017	2016-17	5/25/2017	147.066	18.5	2.35	11.05	0
Low	17-May	9	2017	2016-17	5/26/2017	147.066	16.2	1.6	8.85	0
Low	17-May	9	2017	2016-17	5/27/2017	147.066	15.65	0.75	8.5	0
Low	17-May	9	2017	2016-17	5/28/2017	147.066	18.45	1.05	9.8	0
Low	17-May	9	2017	2016-17	5/29/2017	147.066	21	1.05	10.85	0
Low	17-May	9	2017	2016-17	5/30/2017	147.066	22.1	3.05	11.4	0
Low	17-May	9	2017	2016-17	5/31/2017	147.066	21.25	2.7	11.95	0
Low	17-Jun	10	2017	2016-17	6/1/2017	147.066	11.9	3.15	8.7	0
Low	17-Jun	10	2017	2016-17	6/2/2017	147.066	16.65	0.95	9.05	0
Low	17-Jun	10	2017	2016-17	6/3/2017	147.066	21.25	1.45	11.3	0
Low	17-Jun	10	2017	2016-17	6/4/2017	147.066	19.95	3.1	11.65	0
Low	17-Jun	10	2017	2016-17	6/5/2017	147.066	17.95	2.6	11.15	0
Low	17-Jun	10	2017	2016-17	6/6/2017	147.066	20.35	0.4	10.8	0
Low	17-Jun	10	2017	2016-17	6/7/2017	147.066	21.8	2.45	12.05	0
Low	17-Jun	10	2017	2016-17	6/8/2017	147.066	19.6	1.85	11.45	0
Low	17-Jun	10	2017	2016-17	6/9/2017	147.32	11.85	6.1	8.65	0
Low	17-Jun	10	2017	2016-17	6/10/2017	147.447	10.95	5.15	7.5	0
Low	17-Jun	10	2017	2016-17	6/11/2017	147.447	10.5	3	6.35	0
Low	17-Jun	10	2017	2016-17	6/12/2017	147.447	7.55	0.4	3.35	0
Low	17-Jun	10	2017	2016-17	6/13/2017	147.574	5.7	-0.55	2.35	0
Low	17-Jun	10	2017	2016-17	6/14/2017	147.574	15.85	-1	7.65	0
Low	17-Jun	10	2017	2016-17	6/15/2017	147.574	19.45	2.2	10.95	0
Low	17-Jun	10	2017	2016-17	6/16/2017	147.574	20.1	2.2	11.8	0
Low	17-Jun	10	2017	2016-17	6/17/2017	147.574	24.7	5.35	15.15	0
Low	17-Jun	10	2017	2016-17	6/18/2017	147.574	24.95	7.15	16.45	0
Low	17-Jun	10	2017	2016-17	6/19/2017	147.574	26.05	8.5	16.95	0
Low	17-Jun	10	2017	2016-17	6/20/2017	147.574	28.75	10.2	18.2	0
Low	17-Jun	10	2017	2016-17	6/21/2017	147.574	28.75	8.2	18	0
Low	17-Jun	10	2017	2016-17	6/22/2017	147.574	26.8	7.55	17.6	0
Low	17-Jun	10	2017	2016-17	6/23/2017	147.574	27	8.1	17.7	0
Low	17-Jun	10	2017	2016-17	6/24/2017	147.574	27.65	8.25	18.2	0
Low	17-Jun	10	2017	2016-17	6/25/2017	147.574	27.85	10.25	19.5	0
Low	17-Jun	10	2017	2016-17	6/26/2017	147.574	26.95	10.2	18.05	0
Low	17-Jun	10	2017	2016-17	6/27/2017	147.574	22	7.1	14.85	0
Low	17-Jun	10	2017	2016-17	6/28/2017	147.574	21.9	3.65	13.15	0
Low	17-Jun	10	2017	2016-17	6/29/2017	147.574	21.45	4.05	13	0
Low	17-Jun	10	2017	2016-17	6/30/2017	147.574	23.7	4.3	14.4	0
Low	17-Jul	11	2017	2016-17	7/1/2017	147.574	25.75	6.65	16.35	0
Low	17-Jul	11	2017	2016-17	7/2/2017	147.574	24.2	7.35	15.75	0
Low	17-Jul	11	2017	2016-17	7/3/2017	147.574	26.05	6.15	15.9	0
Low	17-Jul	11	2017	2016-17	7/4/2017	147.574	24.95	6.6	15.75	0
Low	17-Jul	11	2017	2016-17	7/5/2017	147.574	24.3	8.1	16.1	0
Low	17-Jul	11	2017	2016-17	7/6/2017	147.574	25	8.2	16.65	0
Low	17-Jul	11	2017	2016-17	7/7/2017	147.574	26.8	7.95	17.45	0
Low	17-Jul	11	2017	2016-17	7/8/2017	147.574	27.55	9.3	17.95	0
Low	17-Jul	11	2017	2016-17	7/9/2017	147.574	28.75	8.8	18.4	0
Low	17-Jul	11	2017	2016-17	7/10/2017	147.574	26.25	8.7	17.55	0
Low	17-Jul	11	2017	2016-17	7/11/2017	147.574	24.5	7.5	16.25	0
Low	17-Jul	11	2017	2016-17	7/12/2017	147.574	24.65	7.35	16	0
Low	17-Jul	11	2017	2016-17	7/13/2017	147.574	25.35	5.95	15.75	0
Low	17-Jul	11	2017	2016-17	7/14/2017	147.574	25.75	6.45	16	0
Low	17-Jul	11	2017	2016-17	7/15/2017	147.574	26.9	7.9	16.8	0
Low	17-Jul	11	2017	2016-17	7/16/2017	147.574	27	6.35	17.2	0
Low	17-Jul	11	2017	2016-17	7/17/2017	147.574	26.65	7.85	17.3	0
Low	17-Jul	11	2017	2016-17	7/18/2017	147.574	23.8	6.45	15.3	0
Low	17-Jul	11	2017	2016-17	7/19/2017	147.574	22.05	5.1	14.3	0
Low	17-Jul	11	2017	2016-17	7/20/2017	147.574	23.65	5.3	15.45	0
Low	17-Jul	11	2017	2016-17	7/21/2017	147.574	23.45	3.55	13.8	0
Low	17-Jul	11	2017	2016-17	7/22/2017	147.574	25.55	2.25	14.15	0
Low	17-Jul	11	2017	2016-17	7/23/2017	147.574	28.4	6.75	17.6	0
Low	17-Jul	11	2017	2016-17	7/24/2017	147.574	27.65	8.85	17.7	0
Low	17-Jul	11	2017	2016-17	7/25/2017	147.447	26.45	11.15	18.1	-2.54
Low	17-Jul	11	2017	2016-17	7/26/2017	#VALUE!	25.35	9.4	16.95	0
Low	17-Jul	11	2017	2016-17	7/27/2017	147.574	22.5	6.75	14.65	0
Low	17-Jul	11	2017	2016-17	7/28/2017	147.574	25	4.95	15.35	0
Low	17-Jul	11	2017	2016-17	7/29/2017	147.574	26.85	8.15	17.25	0
Low	17-Jul	11	2017	2016-17	7/30/2017	147.574	27.35	8.55	16.65	0
Low	17-Jul	11	2017	2016-17	7/31/2017	147.574	27.4	8.45	17.6	0
Low	17-Aug	12	2017	2016-17	8/1/2017	147.574	29.45	9.1	18.9	0
Low	17-Aug	12	2017	2016-17	8/2/2017	147.574	31.25	9.9	19.35	0
Low	17-Aug	12	2017	2016-17	8/3/2017	147.955	30.15	11	17.1	0
Low	17-Aug	12	2017	2016-17	8/4/2017	147.955	29.1	10.15	18.6	0
Low	17-Aug	12	2017	2016-17	8/5/2017	148.082	26.85	10.65	17.95	0
Low	17-Aug	12	2017	2016-17	8/6/2017	148.463	20.05	8.05	13.55	0
Low	17-Aug	12	2017	2016-17	8/7/2017	148.463	23.15	5.65	13.85	0
Low	17-Aug	12	2017	2016-17	8/8/2017	148.463	22.95	6.55	14.4	0
Low	17-Aug	12	2017	2016-17	8/9/2017	148.463	24.6	7.2	15.35	0
Low	17-Aug	12	2017	2016-17	8/10/2017	148.463	24.2	8.3	15.9	0
Low	17-Aug	12	2017	2016-17	8/11/2017	148.463	24.15	7.3	15.3	0
Low	17-Aug	12	2017	2016-17	8/12/2017	148.463	23.9	5.7	14.8	0
Low	17-Aug	12	2017	2016-17	8/13/2017	148.463	23.4	4	13.95	0
Low	17-Aug	12	2017	2016-17	8/14/2017	148.463	23.6	5.65	14.5	0
Low	17-Aug	12	2017	2016-17	8/15/2017	148.463	20.95	7.7	14	0
Low	17-Aug	12	2017	2016-17	8/16/2017	148.463	22.35	5.7	13.65	0
Low	17-Aug	12	2017	2016-17	8/17/2017	148.463	24.45	8.45	15.9	0
Low	17-Aug	12	2017	2016-17	8/18/2017	148.463	26.45	7.15	16.55	0
Low	17-Aug	12	2017	2016-17	8/19/2017	148.463	27	7.65	17.05	0
Low	17-Aug	12	2017	2016-17	8/20/2017	148.463	27.15	8.2	17	0
Low	17-Aug	12	2017	2016-17	8/21/2017	148.463	26.5	9.4	16.2	0
Low	17-Aug	12	2017	2016-17	8/22/2017	148.463	26.6	8.3	15.95	0
Low	17-Aug	12	2017	2016-17	8/23/2017	148.717	22.8	6.85	13.15	0
Low	17-Aug	12	2017	2016-17	8/24/2017	148.717	23.35	6.1	14.5	0
Low	17-Aug	12	2017	2016-17	8/25/2017	148.717	23.8	6.3	14.65	0
Low	17-Aug	12	2017	2016-17	8/26/2017	148.717	24.85	7.25	15.6	0
Low	17-Aug	12	2017	2016-17	8/27/2017	148.717	27.3	7.9	17.4	0
Low	17-Aug	12	2017	2016-17	8/28/2017	148.717	28.55	8.45	17.45	0
Low	17-Aug	12	2017	2016-17	8/29/2017	148.717	27.15	9.25	17.4	0
Low	17-Aug	12	2017	2016-17	8/30/2017	148.717	27.8	8.5	17.25	0
Low	17-Aug	12	2017	2016-17	8/31/2017	148.717	25.5	8.45	16.45	0
High	12-Sep	1	2012	2012-13	9/1/2012	88.138	18	8.1	12.5	0
High	12-Sep	1	2012	2012-13	9/2/2012	88.138	17.9	6.7	11.5	0
High	12-Sep	1	2012	2012-13	9/3/2012	88.138	21	10	14.4	0
High	12-Sep	1	2012	2012-13	9/4/2012	88.138	22.2	12	15.5	0
High	12-Sep	1	2012	2012-13	9/5/2012	88.138	21.3	10.3	14.5	0
High	12-Sep	1	2012	2012-13	9/6/2012	88.138	19.1	8.1	12.9	0
High	12-Sep	1	2012	2012-13	9/7/2012	88.138	17.5	9.6	12.3	0
High	12-Sep	1	2012	2012-13	9/8/2012	88.138	20.3	10.6	14.8	0
High	12-Sep	1	2012	2012-13	9/9/2012	88.138	22.1	13.3	16.3	0
High	12-Sep	1	2012	2012-13	9/10/2012	88.138	19.8	11.5	14.4	0
High	12-Sep	1	2012	2012-13	9/11/2012	88.138	19.6	10.1	13.6	0
High	12-Sep	1	2012	2012-13	9/12/2012	88.138	18.8	9	13.3	0
High	12-Sep	1	2012	2012-13	9/13/2012	88.138	19.4	10.1	14.1	0
High	12-Sep	1	2012	2012-13	9/14/2012	88.138	21.8	11.2	15.8	0
High	12-Sep	1	2012	2012-13	9/15/2012	88.138	20.4	12.1	15	0
High	12-Sep	1	2012	2012-13	9/16/2012	88.138	18.9	10.1	13.8	0
High	12-Sep	1	2012	2012-13	9/17/2012	88.138	18.9	10.6	13.3	0
High	12-Sep	1	2012	2012-13	9/18/2012	88.138	19.5	10.2	14	0
High	12-Sep	1	2012	2012-13	9/19/2012	88.138	19.9	11.5	14.5	0
High	12-Sep	1	2012	2012-13	9/20/2012	88.138	20.3	11.8	14.8	0
High	12-Sep	1	2012	2012-13	9/21/2012	88.138	21.1	11.9	15.5	0
High	12-Sep	1	2012	2012-13	9/22/2012	88.138	20.9	12.3	15.2	0
High	12-Sep	1	2012	2012-13	9/23/2012	88.138	19.4	11.1	13.9	0
High	12-Sep	1	2012	2012-13	9/24/2012	88.138	15.5	8.1	11.3	0
High	12-Sep	1	2012	2012-13	9/25/2012	88.138	15.6	6.8	10.5	0
High	12-Sep	1	2012	2012-13	9/26/2012	88.138	15.6	7.4	10.8	0
High	12-Sep	1	2012	2012-13	9/27/2012	88.138	17.1	8.5	12.2	0
High	12-Sep	1	2012	2012-13	9/28/2012	88.138	20.4	11	13.8	0
High	12-Sep	1	2012	2012-13	9/29/2012	88.138	18.8	11	13.5	0
High	12-Sep	1	2012	2012-13	9/30/2012	88.138	19.9	10.6	14.1	0
High	12-Oct	2	2012	2012-13	10/1/2012	0	20.5	12	15.4	0
High	12-Oct	2	2012	2012-13	10/2/2012	0	20.9	12.8	15.8	0
High	12-Oct	2	2012	2012-13	10/3/2012	0	20.8	11.8	15.5	0
High	12-Oct	2	2012	2012-13	10/4/2012	0.254	19.3	9.4	13.3	0
High	12-Oct	2	2012	2012-13	10/5/2012	0.254	16.7	7.4	11	0
High	12-Oct	2	2012	2012-13	10/6/2012	0.508	14.7	6.6	9	0
High	12-Oct	2	2012	2012-13	10/7/2012	0.508	14.6	5.4	8.8	0
High	12-Oct	2	2012	2012-13	10/8/2012	0.508	14.9	4.9	9.1	0
High	12-Oct	2	2012	2012-13	10/9/2012	0.762	11.7	2.7	6.7	0
High	12-Oct	2	2012	2012-13	10/10/2012	0.762	11.9	1.5	6.1	0
High	12-Oct	2	2012	2012-13	10/11/2012	0.762	13	4.3	7.8	0
High	12-Oct	2	2012	2012-13	10/12/2012	0.762	11.1	5.3	7.2	0
High	12-Oct	2	2012	2012-13	10/13/2012	0.762	11.6	4.7	7.3	0
High	12-Oct	2	2012	2012-13	10/14/2012	0.762	11.3	4.4	7.6	0
High	12-Oct	2	2012	2012-13	10/15/2012	0.762	15.8	6.4	10.1	0
High	12-Oct	2	2012	2012-13	10/16/2012	0.762	15.4	7	10.8	0
High	12-Oct	2	2012	2012-13	10/17/2012	0.762	14.5	5.8	9.9	0
High	12-Oct	2	2012	2012-13	10/18/2012	0.762	16.2	4.9	10.9	0
High	12-Oct	2	2012	2012-13	10/19/2012	0.762	18.4	9.6	12.4	0
High	12-Oct	2	2012	2012-13	10/20/2012	0.762	15.8	7.3	10.4	0
High	12-Oct	2	2012	2012-13	10/21/2012	0.762	11.9	2.5	6.6	0
High	12-Oct	2	2012	2012-13	10/22/2012	0.762	4.7	-1.9	2.2	0
High	12-Oct	2	2012	2012-13	10/23/2012	5.08	-1.8	-5.1	-3.4	38.1
High	12-Oct	2	2012	2012-13	10/24/2012	6.096	-3.2	-6.1	-4.9	43.18
High	12-Oct	2	2012	2012-13	10/25/2012	8.636	-1.4	-5.2	-3.5	53.34
High	12-Oct	2	2012	2012-13	10/26/2012	9.652	1.3	-4.7	-2.6	45.72
High	12-Oct	2	2012	2012-13	10/27/2012	10.16	7.9	0.7	4.5	40.64
High	12-Oct	2	2012	2012-13	10/28/2012	10.16	9.9	3.7	6.2	35.56
High	12-Oct	2	2012	2012-13	10/29/2012	10.414	12.9	6.3	9	30.48
High	12-Oct	2	2012	2012-13	10/30/2012	10.414	13.3	5.3	8.8	27.94
High	12-Oct	2	2012	2012-13	10/31/2012	10.414	12.4	6.4	8.5	22.86
High	12-Nov	3	2012	2012-13	11/1/2012	10.414	8.1	0.5	5	22.86
High	12-Nov	3	2012	2012-13	11/2/2012	11.43	3.4	0.5	1.5	25.4
High	12-Nov	3	2012	2012-13	11/3/2012	11.43	9.9	1.6	5.3	22.86
High	12-Nov	3	2012	2012-13	11/4/2012	11.43	10.9	5.1	7.3	20.32
High	12-Nov	3	2012	2012-13	11/5/2012	11.43	12.2	5.9	8.4	20.32
High	12-Nov	3	2012	2012-13	11/6/2012	11.43	15.7	6.5	10.1	17.78
High	12-Nov	3	2012	2012-13	11/7/2012	11.43	14.6	7.1	10	17.78
High	12-Nov	3	2012	2012-13	11/8/2012	11.43	9.9	3.1	6.4	15.24
High	12-Nov	3	2012	2012-13	11/9/2012	12.446	3.4	-8.6	-3.2	35.56
High	12-Nov	3	2012	2012-13	11/10/2012	12.446	-4.3	-9.9	-8.1	30.48
High	12-Nov	3	2012	2012-13	11/11/2012	13.208	-4.8	-10.1	-8.3	38.1
High	12-Nov	3	2012	2012-13	11/12/2012	13.462	2	-10.3	-3.2	33.02
High	12-Nov	3	2012	2012-13	11/13/2012	13.462	4.4	-0.4	1.2	30.48
High	12-Nov	3	2012	2012-13	11/14/2012	13.462	6.1	-1.1	2.1	30.48
High	12-Nov	3	2012	2012-13	11/15/2012	13.462	8.1	1.1	3.9	27.94
High	12-Nov	3	2012	2012-13	11/16/2012	13.716	9.9	0.7	5.2	25.4
High	12-Nov	3	2012	2012-13	11/17/2012	14.478	1.3	-0.2	0.5	30.48
High	12-Nov	3	2012	2012-13	11/18/2012	17.78	1.8	-2.6	0.3	55.88
High	12-Nov	3	2012	2012-13	11/19/2012	20.066	-0.6	-3.1	-1.5	58.42
High	12-Nov	3	2012	2012-13	11/20/2012	20.828	0.6	-2.7	-0.6	58.42
High	12-Nov	3	2012	2012-13	11/21/2012	21.59	1.2	-0.9	0.3	55.88
High	12-Nov	3	2012	2012-13	11/22/2012	22.352	1.5	-2.3	0	55.88
High	12-Nov	3	2012	2012-13	11/23/2012	22.606	9.5	-0.8	4.6	55.88
High	12-Nov	3	2012	2012-13	11/24/2012	22.606	12.3	5.2	7.6	53.34
High	12-Nov	3	2012	2012-13	11/25/2012	22.86	10.2	3.7	6.4	53.34
High	12-Nov	3	2012	2012-13	11/26/2012	22.86	8.9	1.1	4.1	50.8
High	12-Nov	3	2012	2012-13	11/27/2012	22.86	8.5	1.6	5	50.8
High	12-Nov	3	2012	2012-13	11/28/2012	22.86	5.9	1.8	3.5	50.8
High	12-Nov	3	2012	2012-13	11/29/2012	24.13	3.4	-2.1	0.8	60.96
High	12-Nov	3	2012	2012-13	11/30/2012	27.178	1.1	-1.3	0.3	68.58
High	12-Dec	4	2012	2012-13	12/1/2012	34.036	1.1	-0.3	0.5	127
High	12-Dec	4	2012	2012-13	12/2/2012	37.084	1.3	-0.7	0.5	137.16
High	12-Dec	4	2012	2012-13	12/3/2012	44.958	2.2	-6.1	-1.1	147.32
High	12-Dec	4	2012	2012-13	12/4/2012	45.974	2.5	-4.3	-1.2	137.16
High	12-Dec	4	2012	2012-13	12/5/2012	47.498	3.1	-0.3	1.2	127
High	12-Dec	4	2012	2012-13	12/6/2012	49.784	4.1	0	2	127
High	12-Dec	4	2012	2012-13	12/7/2012	49.784	3.8	-0.6	0.8	121.92
High	12-Dec	4	2012	2012-13	12/8/2012	49.784	4.8	-0.6	1.5	119.38
High	12-Dec	4	2012	2012-13	12/9/2012	49.784	3.4	-0.5	1	119.38
High	12-Dec	4	2012	2012-13	12/10/2012	49.784	2.5	-1.1	0.6	119.38
High	12-Dec	4	2012	2012-13	12/11/2012	49.784	5.7	1	3.3	116.84
High	12-Dec	4	2012	2012-13	12/12/2012	50.038	4.3	-4.3	0.8	121.92
High	12-Dec	4	2012	2012-13	12/13/2012	50.546	-3.8	-10	-6.1	129.54
High	12-Dec	4	2012	2012-13	12/14/2012	50.546	-5.5	-10.1	-8.3	129.54
High	12-Dec	4	2012	2012-13	12/15/2012	50.8	-6.1	-9.9	-8.1	127
High	12-Dec	4	2012	2012-13	12/16/2012	50.8	-5.5	-10.7	-7.8	129.54
High	12-Dec	4	2012	2012-13	12/17/2012	51.562	-0.9	-5.9	-3.2	124.46
High	12-Dec	4	2012	2012-13	12/18/2012	51.816	-0.6	-7.6	-3.2	124.46
High	12-Dec	4	2012	2012-13	12/19/2012	54.356	-6.4	-13.6	-10.3	144.78
High	12-Dec	4	2012	2012-13	12/20/2012	54.356	-2.6	-14.3	-7.9	142.24
High	12-Dec	4	2012	2012-13	12/21/2012	56.388	-2.6	-6.1	-4	154.94
High	12-Dec	4	2012	2012-13	12/22/2012	59.436	-1.7	-6	-3	172.72
High	12-Dec	4	2012	2012-13	12/23/2012	62.484	-2.6	-7.3	-5.1	215.9
High	12-Dec	4	2012	2012-13	12/24/2012	65.786	-2.4	-5.9	-4.3	238.76
High	12-Dec	4	2012	2012-13	12/25/2012	65.786	-3.9	-8.9	-5.8	236.22
High	12-Dec	4	2012	2012-13	12/26/2012	66.548	-2.8	-5.3	-3.8	246.38
High	12-Dec	4	2012	2012-13	12/27/2012	69.088	-4	-8.2	-6.2	251.46
High	12-Dec	4	2012	2012-13	12/28/2012	69.088	-6.3	-10.3	-8.4	243.84
High	12-Dec	4	2012	2012-13	12/29/2012	69.088	-4.9	-10	-7.8	236.22
High	12-Dec	4	2012	2012-13	12/30/2012	69.088	-4.6	-8.4	-7.1	236.22
High	12-Dec	4	2012	2012-13	12/31/2012	69.596	-7.4	-12.5	-9.6	238.76
High	13-Jan	5	2013	2012-13	1/1/2013	69.596	2	-11.7	-4.7	233.68
High	13-Jan	5	2013	2012-13	1/2/2013	69.596	-2.3	-9.2	-6.1	231.14
High	13-Jan	5	2013	2012-13	1/3/2013	69.596	4.8	-3.7	0.2	226.06
High	13-Jan	5	2013	2012-13	1/4/2013	69.596	6.2	-0.4	1.8	223.52
High	13-Jan	5	2013	2012-13	1/5/2013	69.596	6.8	-0.6	1.9	223.52
High	13-Jan	5	2013	2012-13	1/6/2013	69.596	2.6	-2.4	0.1	220.98
High	13-Jan	5	2013	2012-13	1/7/2013	70.104	-2.3	-6.8	-4.7	215.9
High	13-Jan	5	2013	2012-13	1/8/2013	70.358	3.5	-5.4	-0.4	218.44
High	13-Jan	5	2013	2012-13	1/9/2013	70.358	7.6	-0.3	4.1	215.9
High	13-Jan	5	2013	2012-13	1/10/2013	71.882	6.3	-9.8	0.1	218.44
High	13-Jan	5	2013	2012-13	1/11/2013	71.882	-8.7	-12.5	-11.3	228.6
High	13-Jan	5	2013	2012-13	1/12/2013	71.882	-9	-15.4	-12	223.52
High	13-Jan	5	2013	2012-13	1/13/2013	71.882	-6.9	-15.3	-11.8	226.06
High	13-Jan	5	2013	2012-13	1/14/2013	71.882	-8.8	-17.3	-12.9	223.52
High	13-Jan	5	2013	2012-13	1/15/2013	71.882	-3.2	-15.1	-8.3	220.98
High	13-Jan	5	2013	2012-13	1/16/2013	71.882	3.5	-4.6	-0.4	213.36
High	13-Jan	5	2013	2012-13	1/17/2013	71.882	6.5	-0.4	2.7	213.36
High	13-Jan	5	2013	2012-13	1/18/2013	71.882	9	1.2	4.2	213.36
High	13-Jan	5	2013	2012-13	1/19/2013	71.882	8.6	2.4	4.8	213.36
High	13-Jan	5	2013	2012-13	1/20/2013	71.882	8.9	1.4	4.5	213.36
High	13-Jan	5	2013	2012-13	1/21/2013	71.882	8.8	1.7	4.6	210.82
High	13-Jan	5	2013	2012-13	1/22/2013	71.882	10.4	3.1	6.3	208.28
High	13-Jan	5	2013	2012-13	1/23/2013	71.882	9.1	2.4	5.8	208.28
High	13-Jan	5	2013	2012-13	1/24/2013	71.882	4.9	-1.7	1.7	205.74
High	13-Jan	5	2013	2012-13	1/25/2013	72.644	4.7	0.1	1.8	203.2
High	13-Jan	5	2013	2012-13	1/26/2013	72.898	3.8	0.8	2	205.74
High	13-Jan	5	2013	2012-13	1/27/2013	72.898	1.2	-6	-1.7	203.2
High	13-Jan	5	2013	2012-13	1/28/2013	73.152	-6	-11.2	-8.6	210.82
High	13-Jan	5	2013	2012-13	1/29/2013	73.152	-4	-11.2	-7.5	210.82
High	13-Jan	5	2013	2012-13	1/30/2013	73.66	1.2	-4.5	-1.6	210.82
High	13-Jan	5	2013	2012-13	1/31/2013	73.66	5.6	-2.2	1.9	208.28
High	13-Feb	6	2013	2012-13	2/1/2013	73.66	10	0.1	3.8	208.28
High	13-Feb	6	2013	2012-13	2/2/2013	73.66	8.5	1.4	4.2	208.28
High	13-Feb	6	2013	2012-13	2/3/2013	73.66	7.2	1.1	3.7	205.74
High	13-Feb	6	2013	2012-13	2/4/2013	73.66	5.3	-0.3	1.9	205.74
High	13-Feb	6	2013	2012-13	2/5/2013	73.66	9.3	1.7	4.7	203.2
High	13-Feb	6	2013	2012-13	2/6/2013	73.66	2.6	-6.4	-0.5	205.74
High	13-Feb	6	2013	2012-13	2/7/2013	73.66	5.2	-6.6	-0.7	205.74
High	13-Feb	6	2013	2012-13	2/8/2013	73.66	-1.6	-9.5	-5.5	203.2
High	13-Feb	6	2013	2012-13	2/9/2013	73.66	-6.6	-10.7	-9.2	205.74
High	13-Feb	6	2013	2012-13	2/10/2013	73.66	-5.1	-11.6	-8.3	205.74
High	13-Feb	6	2013	2012-13	2/11/2013	73.66	-3.6	-8.6	-6.6	205.74
High	13-Feb	6	2013	2012-13	2/12/2013	73.66	-0.7	-9.6	-5.4	203.2
High	13-Feb	6	2013	2012-13	2/13/2013	73.66	3.7	-3.7	-0.7	200.66
High	13-Feb	6	2013	2012-13	2/14/2013	73.66	4.1	-2.5	0.3	203.2
High	13-Feb	6	2013	2012-13	2/15/2013	73.66	4.5	-2.4	-0.1	203.2
High	13-Feb	6	2013	2012-13	2/16/2013	73.66	10.4	-1.1	3.3	200.66
High	13-Feb	6	2013	2012-13	2/17/2013	73.66	7.7	-1.4	2.9	198.12
High	13-Feb	6	2013	2012-13	2/18/2013	73.66	5.6	-4.1	0.2	200.66
High	13-Feb	6	2013	2012-13	2/19/2013	73.66	3.7	-5.9	-1.2	193.04
High	13-Feb	6	2013	2012-13	2/20/2013	73.66	-4.9	-10.2	-7.9	195.58
[truncated: 1,653 more rows]
