# Supplementary material for: Fluctuations in annual climatic extremes are associated with reproductive variation in resident mountain chickadees
Source: R Soc Open Sci. 2018 May 9;5(5):171604. doi: 10.1098/rsos.171604 (PMC5990810; doi:10.1098/rsos.171604)
Supplement: Breeding Raw Data [file rsos171604supp2.csv]

YEAR	BOX	ELEVATION	FIRST.EGG	J.FIRST.EGG	CLUTCH	BROOD	MEANMASS	CV	fledging.success
2013	behind.camp	L	5/17/2013	137	6	5	13.69	0.022466847	0.833333333
2013	bend.box	L	5/16/2013	136	7	5	13.72	0.037257221	0.714285714
2013	cf2.clear	L	5/19/2013	139	6	6	12.6	0.039281869	1
2013	cf2.creek	L	5/19/2013	139	7	7	12.35	0.038876276	1
2013	F1.left	L	5/23/2013	143	7	5	11.67	0.037936765	0.714285714
2013	f2.left	L	5/19/2013	139	7	5	13.79	0.024908671	0.714285714
2013	f3.left	L	5/14/2013	134	7	NA	NA	NA	0
2013	f3.right	L	5/17/2013	137	7	6	13.16	0.037	0.857142857
2013	f5.right	L	5/31/2013	151	7	4	12.04	0.083230737	0.571428571
2013	f6.left.renest	L	6/1/2013	152	3	NA	NA	NA	0
2013	f6.right	L	5/15/2013	135	8	6	13.11	0.034568728	0.75
2013	f7.left	L	5/18/2013	138	7	6	12.36	0.040569773	0.857142857
2013	f8.left	L	5/21/2013	141	8	4	13.28	0.101402476	0.5
2013	ff	L	5/19/2013	139	7	6	13.56	0.04608761	0.857142857
2013	fork.left	L	5/24/2013	144	8	8	10.12	0.135678334	1
2013	gate.left	L	5/26/2013	146	5	5	13.45	0.032015158	1
2013	gate.right	L	5/18/2013	138	8	7	12.52	0.055314034	0.875
2013	ic.l1b3	L	5/16/2013	136	7	4	13.72	0.100080079	0.571428571
2013	ic.l1last	L	5/18/2013	138	6	4	12.9	0.061031505	0.666666667
2013	ic.l2b2	L	5/14/2013	134	8	7	13.33	0.032714846	0.875
2013	ic.l2b4	L	5/20/2013	140	8	NA	NA	NA	0
2013	ic.l2b9	L	6/4/2013	155	6	NA	NA	NA	0
2013	ic.wayout	L	5/15/2013	135	8	NA	NA	NA	0
2013	if.10right	L	5/16/2013	136	7	7	13.75	0.055385849	1
2013	if.1right	L	5/16/2013	136	7	6	13.81	0.051137772	0.857142857
2013	if.2right	L	5/18/2013	138	6	6	12.32	0.038925226	1
2013	if.4right	L	5/17/2013	137	7	7	12.18	0.062489283	1
2013	if.5right	L	5/9/2013	129	9	2	13.46	0.006304072	0.222222222
2013	if3.left	L	5/14/2013	134	7	6	13.61	0.031463577	0.857142857
2013	if5.left	L	5/8/2013	128	8	7	13.16	0.059953426	0.875
2013	if6.right	L	5/26/2013	146	7	6	12.47	0.072753023	0.857142857
2013	if7.right	L	5/15/2013	135	7	7	12.4	0.082109489	1
2013	pe	L	5/20/2013	140	7	7	12.62	0.0516831	1
2013	roc.out	L	5/18/2013	138	7	6	12.63	0.037174091	0.857142857
2013	hb1	H	6/6/2013	157	7	5	12.53	0.066642459	0.714285714
2013	hb10	H	5/26/2013	146	6	2	11.75	0.013239446	0.333333333
2013	hb11	H	5/30/2013	150	8	7	13.03	0.033590921	0.875
2013	hb13	H	5/28/2013	148	8	NA	NA	NA	0
2013	hb14	H	6/13/2013	164	6	NA	NA	NA	0
2013	hb17	H	5/29/2013	149	6	NA	NA	NA	0
2013	hb18	H	5/30/2013	150	9	9	12.14	0.056490975	1
2013	hb21	H	5/26/2013	146	10	9	12.55	0.050368855	0.9
2013	hb22b	H	5/31/2013	151	6	6	12.77	0.057865716	1
2013	hb25	H	5/28/2013	148	8	8	12.62	0.041524629	1
2013	hb27	H	6/3/2013	154	9	4	12.22	0.055546726	0.444444444
2013	hb28	H	6/4/2013	155	8	8	13.3	0.033768319	1
2013	hb29	H	6/3/2013	154	8	NA	NA	NA	0
2013	hb33	H	5/29/2013	149	7	NA	NA	NA	0
2013	hb34	H	5/29/2013	149	8	2	12.43	0.13425358	0.25
2013	hb36	H	5/28/2013	148	7	NA	NA	NA	0
2013	hb4	H	6/4/2013	155	8	5	13.36	0.026632406	0.625
2013	hb41	H	6/1/2013	152	8	NA	NA	NA	0
2013	hb44	H	5/30/2013	150	8	8	12.94	0.038930426	1
2013	hb5	H	6/5/2013	156	7	NA	NA	NA	0
2013	hb6	H	5/28/2013	148	8	8	12.21	0.042669825	1
2014	1	L	5/17/2014	137	5	5	12.7	0.042464961	1
2014	6	L	5/26/2014	146	NA	NA	NA	NA	NA
2014	7	L	5/20/2014	140	7	6	12.02	0.061115313	0.857142857
2014	9	L	5/29/2014	149	7	7	10.38	0.083391787	1
2014	10	L	5/27/2014	147	6	5	12.56	0.048830521	0.833333333
2014	13	L	5/16/2014	136	7	4	12.21	0.027293486	0.571428571
2014	15	L	5/16/2014	136	8	NA	NA	NA	0
2014	16	L	5/20/2014	140	7	7	11.89	0.079394584	1
2014	20	L	5/14/2014	134	7	NA	NA	NA	0
2014	23	L	5/14/2014	134	7	4	13.45	0.047132801	0.571428571
2014	24	L	5/17/2014	137	5	NA	NA	NA	0
2014	26	L	5/13/2014	133	4	NA	NA	NA	0
2014	28	L	5/21/2014	141	7	6	9.93	0.057450044	0.857142857
2014	29	L	5/17/2014	137	5	4	12.77	0.025429064	0.8
2014	30	L	5/18/2014	138	6	NA	NA	NA	0
2014	31	L	5/19/2014	139	7	7	10.21	0.076169517	1
2014	33	L	5/21/2014	141	7	5	13.41	0.054549799	0.714285714
2014	34	L	5/13/2014	133	7	7	11.86	0.050168909	1
2014	38	L	5/26/2014	146	6	6	12.51	0.041134668	1
2014	40	L	5/17/2014	137	5	3	10.63	0.109763169	0.6
2014	41	L	5/30/2014	150	5	5	12.79	0.072616341	1
2014	42	L	5/17/2014	137	NA	NA	NA	NA	NA
2014	43	L	5/18/2014	138	5	NA	NA	NA	0
2014	44	L	5/15/2014	135	7	NA	NA	NA	0
2014	47	L	5/16/2014	136	6	4	11.91	0.055989752	0.666666667
2014	48	L	6/2/2014	153	NA	NA	NA	NA	NA
2014	54	L	5/17/2014	137	7	6	10.63	0.032844699	0.857142857
2014	57	L	5/16/2014	136	8	8	12.62	0.033140559	1
2014	58	L	5/22/2014	142	5	NA	NA	NA	0
2014	59	L	5/19/2014	139	7	6	12.71	0.060542203	0.857142857
2014	60	L	5/10/2014	130	7	7	12.85	0.034055019	1
2014	66	L	5/19/2014	139	7	NA	NA	NA	0
2014	68	L	5/19/2014	139	7	7	11.8	0.043300593	1
2014	70	L	5/12/2014	132	6	NA	NA	NA	0
2014	71	L	5/28/2014	148	7	NA	NA	NA	0
2014	72	L	5/18/2014	138	NA	NA	NA	NA	NA
2014	74	L	5/18/2014	138	8	NA	NA	NA	0
2014	79	L	5/20/2014	140	7	NA	NA	NA	0
2014	81	L	5/22/2014	142	6	4	13.67	0.017725553	0.666666667
2014	82	L	5/21/2014	141	8	6	12.85	0.025158116	0.75
2014	83	L	5/30/2014	150	6	5	11.69	0.025494014	0.833333333
2014	85	L	5/22/2014	142	NA	NA	NA	NA	NA
2014	87	L	5/18/2014	138	5	NA	NA	NA	0
2014	88	L	5/18/1900	139	NA	NA	NA	NA	NA
2014	93	L	5/22/2014	142	6	6	12.08	0.060618855	1
2014	94	L	5/19/2014	139	6	NA	NA	NA	0
2014	13B	L	5/20/2014	140	8	8	11.31	0.036333761	1
2014	27B	L	5/18/2014	138	5	5	11.77	0.029478084	1
2014	64B	L	5/18/2014	138	6	6	12.16	0.062005711	1
2014	IC10	L	5/16/2014	136	5	NA	NA	NA	0
2014	IC4	L	5/21/2014	141	6	NA	NA	NA	0
2014	IC5	L	5/18/2014	138	NA	NA	NA	NA	NA
2014	IC7	L	5/22/2014	142	NA	NA	NA	NA	NA
2014	IC9	L	5/10/2014	130	6	NA	NA	NA	0
2014	IF1A	L	5/5/2014	125	5	5	13.47	0.022682405	1
2014	IF2	L	5/20/2014	140	6	6	11.76	0.022704296	1
2014	IF2A	L	5/17/2014	137	5	NA	NA	NA	0
2014	IF3	L	5/30/2014	150	NA	NA	NA	NA	NA
2014	IF5	L	5/3/2014	123	9	NA	NA	NA	0
2014	IF6	L	5/8/2014	128	5	4	12.38	0.016964654	0.8
2014	IF7	L	5/9/2014	129	6	5	11.98	0.079567969	0.833333333
2014	IF9	L	5/19/2014	139	6	4	12.62	0.035432125	0.666666667
2014	IFOA	L	5/11/2014	131	7	NA	NA	NA	0
2014	1	H	5/29/2014	149	6	5	12.6	0.019464847	0.833333333
2014	4	H	5/29/2014	149	8	7	13.28	0.071125656	0.875
2014	5	H	6/4/2014	155	6	5	13.08	0.029404449	0.833333333
2014	6	H	5/26/2014	146	7	7	14.26	0.038183296	1
2014	7	H	5/27/2014	147	8	8	13.25	0.053915698	1
2014	12	H	6/1/2014	152	7	NA	NA	NA	0
2014	13	H	5/28/2014	148	NA	NA	NA	NA	NA
2014	14	H	5/26/2014	146	NA	NA	NA	NA	NA
2014	17	H	6/9/2014	160	7	7	12.79	0.04153817	1
2014	18	H	6/5/2014	156	6	4	13.32	0.023138375	0.666666667
2014	21	H	5/27/2014	147	9	6	12.83	0.046562428	0.666666667
2014	22	H	6/5/2014	156	5	3	14.17	0.071735224	0.6
2014	24	H	5/29/2014	149	7	7	13.35	0.043475906	1
2014	25	H	6/2/2014	153	7	7	13.01	0.06101691	1
2014	27	H	6/13/2014	164	NA	NA	NA	NA	NA
2014	28	H	5/29/2014	149	NA	NA	NA	NA	NA
2014	29	H	5/29/2014	149	7	4	12.83	0.04708901	0.571428571
2014	33	H	6/2/2014	153	4	3	13.17	0.027701537	0.75
2014	34	H	6/3/2014	154	6	4	12.99	0.030962094	0.666666667
2014	36	H	5/28/2014	148	6	4	13.75	0.031617527	0.666666667
2014	40	H	6/3/2014	154	NA	NA	NA	NA	NA
2014	41	H	6/14/2014	165	2	2	13.01	0.015767859	1
2014	44	H	5/27/2014	147	8	8	12.91	0.060495304	1
2014	1_1	H	6/1/2014	152	6	2	12.64	0.035802848	0.333333333
2014	12_2	H	6/3/2014	154	NA	NA	NA	NA	NA
2014	16A	H	5/25/2014	145	8	8	13.85	0.02850915	1
2014	18_1	H	6/1/2014	152	NA	NA	NA	NA	NA
2014	19A	H	5/27/2014	147	6	4	12.33	0.050375345	0.666666667
2014	22B	H	5/29/2014	149	8	7	13.73	0.040341952	0.875
2014	29_1	H	5/31/2014	151	6	5	13.62	0.068416605	0.833333333
2014	33_5	H	6/9/2014	160	6	5	13.4	0.049353626	0.833333333
2014	4_1	H	6/2/2014	153	6	6	12.62	0.04159271	1
2014	5A	H	5/28/2014	148	7	6	12.97	0.045457411	0.857142857
2014	7A	H	5/31/2014	151	6	4	12.12	0.085243482	0.666666667
2015	1	L	5/8/2015	128	5	5	12.682	0.027002608	1
2015	3	L	5/7/2015	127	8	5	12.14	0.020515505	0.625
2015	4	L	5/21/2015	141	7	5	NA	0.152303997	0.714285714
2015	5	L	5/19/2015	139	8	6	NA	0.095851225	0.75
2015	7	L	5/15/2015	135	8	6	12.035	0.069959945	0.75
2015	9	L	5/18/2015	138	7	5	11.948	0.062406592	0.714285714
2015	10	L	5/15/2015	135	8	6	13.005	0.053989425	0.75
2015	13	L	5/12/2015	132	NA	NA	11.66833333	0.107663621	NA
2015	14	L	5/20/2015	140	9	5	11.556	0.048877415	0.555555556
2015	16	L	5/10/2015	130	8	6	12.30333333	0.053232745	0.75
2015	19	L	5/30/2015	150	6	4	11.53	0.050442929	0.666666667
2015	20	L	5/14/2015	134	5	5	11.622	0.100070722	1
2015	23	L	5/20/2015	140	6	NA	NA	NA	0
2015	24	L	5/6/2015	126	7	4	12.0325	0.054113512	0.571428571
2015	26	L	5/31/2015	151	6	6	11.215	0.043466168	1
2015	28	L	5/31/2015	151	7	5	12.166	0.063196596	0.714285714
2015	30	L	5/21/2015	141	6	5	12.108	0.132799775	0.833333333
2015	31	L	5/14/2015	134	8	8	11.865	0.085437856	1
2015	33	L	5/16/2015	136	7	6	13.73833333	0.06230574	0.857142857
2015	34	L	5/29/2015	149	7	5	12.172	0.066714328	0.714285714
2015	38	L	6/3/2015	154	5	2	11.79	0.052778114	0.4
2015	40	L	5/16/2015	136	7	7	12.58142857	0.042921456	1
2015	42	L	5/19/2015	139	7	3	11.04	0.10121852	0.428571429
2015	45	L	5/20/2015	140	6	6	12.155	0.054270588	1
2015	46	L	5/9/2015	129	7	7	11.63142857	0.037969709	1
2015	48	L	5/13/2015	133	6	5	11.454	0.0331279	0.833333333
2015	50	L	5/16/2015	136	7	7	12.39714286	0.056692163	1
2015	53	L	5/14/2015	134	7	6	11.61166667	0.057204658	0.857142857
2015	57	L	6/1/2015	152	5	4	11.1225	0.080681542	0.8
2015	59	L	5/29/2015	149	7	5	11.648	0.076442686	0.714285714
2015	61	L	5/12/2015	132	7	5	12.584	0.071011209	0.714285714
2015	62	L	5/11/2015	131	NA	NA	NA	NA	NA
2015	65	L	5/26/2015	146	6	6	NA	NA	1
2015	67	L	5/21/2015	141	5	4	12.6275	0.04569136	0.8
2015	68	L	5/23/2015	143	6	6	11.89333333	0.036994242	1
2015	72	L	5/18/2015	138	5	NA	NA	NA	0
2015	73	L	5/25/2015	145	NA	NA	NA	NA	NA
2015	74	L	5/30/2015	150	NA	NA	NA	NA	NA
2015	77	L	5/21/2015	141	NA	NA	NA	NA	NA
2015	78	L	5/25/2015	145	NA	NA	NA	NA	NA
2015	79	L	6/2/2015	153	NA	NA	NA	NA	NA
2015	80	L	5/14/2015	134	NA	NA	NA	NA	NA
2015	82	L	5/30/2015	150	7	5	10.088	0.153801949	0.714285714
2015	86	L	6/1/2015	152	5	4	10.1275	0.075165984	0.8
2015	95	L	5/31/2015	151	6	5	10.684	0.079179069	0.833333333
2015	13A	L	5/14/2015	134	NA	NA	11.86571429	0.069364597	NA
2015	27A	L	5/26/2015	146	NA	NA	NA	NA	NA
2015	27B	L	5/14/2015	134	6	5	12.516	0.057959182	0.833333333
2015	64A	L	5/25/2015	145	5	4	12.8875	0.016367059	0.8
2015	IC10	L	5/25/2015	145	NA	NA	NA	NA	NA
2015	IF1A	L	5/8/2015	128	6	5	13.07	0.028867099	0.833333333
2015	IF2	L	5/17/2015	137	5	4	12.8875	0.060554843	0.8
2015	IF2A	L	5/17/2015	137	8	NA	NA	NA	0
2015	IF3	L	5/28/2015	148	6	NA	NA	NA	0
2015	IF4	L	5/28/2015	148	4	NA	NA	NA	0
2015	IF5	L	5/7/2015	127	8	6	12.80166667	0.063825918	0.75
2015	IF6	L	5/13/2015	133	6	6	12.16833333	0.058064868	1
2015	1	H	5/25/2015	145	6	6	11.15833333	0.064965929	1
2015	4	H	6/1/2015	152	8	7	11.1	0.052918503	0.875
2015	5	H	5/25/2015	145	7	6	12.905	0.043671967	0.857142857
2015	6	H	5/29/2015	149	7	6	12.30833333	0.073731449	0.857142857
2015	7	H	5/24/2015	144	8	6	13.6	0.038587182	0.75
2015	11	H	6/3/2015	154	NA	NA	NA	NA	NA
2015	13	H	5/24/2015	144	8	7	13.17142857	0.026714835	0.875
2015	14	H	5/30/2015	150	7	7	12.44857143	0.038635071	1
2015	21	H	5/26/2015	146	9	8	12.4675	0.055988205	0.888888889
2015	22	H	6/1/2015	152	7	7	13.15142857	0.050756349	1
2015	24	H	6/5/2015	156	5	6	13.43	0.045382844	1.2
2015	26	H	6/5/2015	156	5	5	12.516	0.088155117	1
2015	27	H	5/31/2015	151	6	6	12.42333333	0.052588119	1
2015	28	H	6/2/2015	153	8	8	13.64125	0.027967905	1
2015	29	H	6/1/2015	152	3	3	12.02	0.083613753	1
2015	32	H	6/3/2015	154	5	5	12.902	0.042531702	1
2015	33	H	6/5/2015	156	7	6	12.285	0.049333419	0.857142857
2015	34	H	6/11/2015	162	6	6	12.085	0.034056282	1
2015	35	H	6/6/2015	157	5	4	12.6675	0.047537677	0.8
2015	36	H	6/14/2015	165	6	5	10.624	0.093172405	0.833333333
2015	38	H	6/6/2015	157	6	6	11.84166667	0.040022863	1
2015	41	H	6/1/2015	152	7	6	13.41333333	0.024211455	0.857142857
2015	44	H	6/2/2015	153	6	NA	NA	NA	0
2015	10A	H	6/5/2015	156	5	5	11.964	0.060188087	1
2015	12A	H	5/28/2015	148	8	8	13.34714286	0.029657394	1
2015	13A	H	5/26/2015	146	NA	NA	NA	NA	NA
2015	15A	H	5/31/2015	151	NA	NA	NA	NA	NA
2015	16A	H	6/1/2015	152	NA	NA	NA	NA	NA
2015	17_1	H	5/22/2015	142	5	NA	NA	NA	0
2015	17_2	H	5/29/2015	149	7	6	12.03166667	0.046145616	0.857142857
2015	17_3	H	5/29/2015	149	7	6	12.43	0.069970683	0.857142857
2015	18_2	H	5/30/2015	150	7	6	12.725	0.070276233	0.857142857
2015	19A	H	6/4/2015	155	6	6	11.35666667	0.090678812	1
2015	22_1	H	5/27/2015	147	8	8	13.29875	0.040653904	1
2015	2A	H	6/1/2015	152	5	NA	NA	NA	0
2015	33_4	H	5/26/2015	146	7	6	12.85333333	0.03280084	0.857142857
2015	43_2	H	6/1/2015	152	6	6	12.1725	0.046474226	1
2015	4A	H	5/25/2015	145	6	6	10.95	0.058786119	1
2015	8A	H	5/29/2015	149	6	5	12.434	0.05757135	0.833333333
2015	B11	H	5/24/2015	144	6	6	13.535	0.052623345	1
2015	B12	H	5/29/2015	149	8	8	12.0825	0.05699461	1
2015	B16_1	H	5/30/2015	150	7	7	11.92	0.049600808	1
2015	B18	H	6/3/2015	154	6	6	12.125	0.029730786	1
2015	B2	H	5/30/2015	150	6	6	12.07666667	0.027451428	1
2015	B26	H	6/5/2015	156	5	NA	NA	NA	0
2015	B28	H	6/2/2015	153	6	6	12.515	0.030867199	1
2015	B30	H	5/20/2015	140	8	7	12.91857143	0.058766221	0.875
2015	B32	H	6/1/2015	152	6	3	12.12666667	0.035385454	0.5
2015	B5_1	H	5/26/2015	146	5	5	12.374	0.053060193	1
2016	1	L	19-May-16	140	9	9	12.6366667	0.048093515	1
2016	3	L	12-May-16	133	6	3	12.6966667	0.027116306	0.5
2016	5	L	27-May-16	148	8	8	12.33625	0.049530159	1
2016	8	L	7-Jun-16	159	8	7	11.8328571	0.075384569	0.875
2016	9	L	23-May-16	144	8	7	13.09	0.051142285	0.875
2016	13	L	15-May-16	136	8	NA	NA	NA	0
2016	15	L	18-May-16	139	8	NA	NA	NA	0
2016	16	L	1-Jun-16	153	7	7	11.7885714	0.049249965	1
2016	21	L	29-May-16	150	8	6	11.61	0.055687269	0.75
2016	23	L	20-May-16	141	7	6	12.1916667	0.066136202	0.857142857
2016	28	L	20-May-16	141	8	7	12.6142857	0.031011559	0.875
2016	31	L	25-May-16	146	7	6	12.3233333	0.037312271	0.857142857
2016	37	L	16-May-16	137	9	8	12.55125	0.059797387	0.888888889
2016	40	L	22-May-16	143	7	7	12.95	0.051781614	1
2016	42	L	18-May-16	139	7	6	12.5466667	0.062744945	0.857142857
2016	45	L	24-May-16	145	9	8	12.1725	0.064149169	0.888888889
2016	46	L	16-May-16	137	8	5	9.296	0.084616386	0.625
2016	47	L	1-Jun-16	153	7	6	12.025	0.041874219	0.857142857
2016	48	L	22-May-16	143	10	9	12.2277778	0.050627956	0.9
2016	51	L	9-Jun-16	161	6	5	11.774	0.055080805	0.833333333
2016	57	L	18-May-16	139	9	8	12.34375	0.041460162	0.888888889
2016	59	L	1-Jun-16	153	7	4	12.385	0.029041242	0.571428571
2016	66	L	30-May-16	151	8	8	12.065	0.041510807	1
2016	70	L	19-May-16	140	10	8	11.9775	0.067775725	0.8
2016	72	L	31-May-16	152	NA	NA	NA	NA	NA
2016	75	L	22-May-16	143	7	NA	NA	NA	0
2016	77	L	20-May-16	141	9	7	11.7085714	0.050265857	0.777777778
2016	81	L	21-May-16	142	7	2	11.89	0.020220043	0.285714286
2016	82	L	1-Jun-16	153	9	9	12.2266667	0.037985426	1
2016	87	L	2-Jun-16	154	9	NA	NA	NA	0
2016	90	L	25-May-16	146	10	9	11.1955556	0.059666787	0.9
2016	97	L	23-May-16	144	7	NA	NA	NA	0
2016	27A	L	19-May-16	140	8	8	12.24375	0.047106714	1
2016	29-6	L	15-May-16	136	8	8	12.785	0.045400327	1
2016	30-2	L	18-May-16	139	9	7	11.44	0.039137678	0.777777778
2016	55-3	L	27-May-16	148	7	7	13.62	0.050026495	1
2016	58-2	L	23-May-16	144	4	NA	NA	NA	0
2016	61-1	L	22-May-16	143	8	8	11.93125	0.040631189	1
2016	IF1A	L	21-May-16	142	8	8	12.4475	0.035130647	1
2016	IF2A	L	21-May-16	142	7	NA	NA	NA	0
2016	IF3	L	18-May-16	139	8	NA	NA	NA	0
2016	IF5	L	15-May-16	136	9	7	12.4857143	0.046942697	0.777777778
2016	1	H	6/6/2016	158	7	7	12.93285714	0.040503265	1
2016	4	H	6/6/2016	158	7	7	11.36714286	0.074142406	1
2016	7	H	6/3/2016	155	6	NA	NA	NA	0
2016	15	H	6/5/2016	157	6	1	13.16	NA	0.166666667
2016	21	H	6/3/2016	155	8	7	11.88285714	0.050400988	0.875
2016	26	H	6/6/2016	158	6	NA	NA	NA	0
2016	33	H	6/7/2016	159	7	5	13.51	0.053087849	0.714285714
2016	34	H	6/5/2016	157	8	8	13.55	0.039601703	1
2016	36	H	6/1/2016	153	8	8	12.82625	0.051655616	1
2016	41	H	6/6/2016	158	8	8	13.77125	0.049795135	1
2016	44	H	6/3/2016	155	8	7	12.67142857	0.052708573	0.875
2016	1-Jan	H	6/2/2016	154	8	8	13.18625	0.049414359	1
2016	14A	H	6/4/2016	156	9	9	12.27666667	0.045522165	1
2016	17-1	H	6/5/2016	157	7	6	12.28166667	0.037526407	0.857142857
2016	17-2	H	6/5/2016	157	NA	NA	NA	NA	NA
2016	18-3	H	6/3/2016	155	8	7	12.64857143	0.081244397	0.875
2016	21A	H	6/6/2016	158	NA	NA	NA	NA	NA
2016	22-1	H	6/5/2016	157	8	7	13.1	0.073932917	0.875
2016	28-1	H	6/5/2016	157	7	5	13.416	0.048745712	0.714285714
2016	29-1	H	6/5/2016	157	9	9	13.28888889	0.02919171	1
2016	33-1	H	6/3/2016	155	6	5	12.72	0.057602239	0.833333333
2016	43-1	H	6/5/2016	157	8	7	12.64714286	0.039604968	0.875
2016	4A	H	5/29/2016	150	7	7	13.06	0.050202311	1
2016	8A	H	6/4/2016	156	8	7	12.65	0.041253412	0.875
2016	9A	H	6/5/2016	157	7	8	13.51	0.048916746	1.142857143
2016	B12	H	6/1/2016	153	7	7	13.08285714	0.069682152	1
2016	B17	H	6/6/2016	158	NA	NA	NA	NA	NA
2016	B21	H	6/3/2016	155	7	6	12.93833333	0.049275245	0.857142857
2016	B28	H	6/6/2016	158	8	7	12.56857143	0.06334415	0.875
2016	B31	H	6/5/2016	157	7	6	12.55333333	0.052509655	0.857142857
2016	B32	H	6/4/2016	156	8	8	12.09	0.037465552	1
2016	B5-1	H	6/3/2016	155	7	7	13.28571429	0.057995844	1
2017	4	L	5/14/2017	134	9	8	12.55375	0.056720751	0.888888889
2017	8	L	5/19/2017	139	9	8	11.12125	0.073819511	0.888888889
2017	9	L	5/20/2017	140	8	7	11.35	0.060273591	0.875
2017	10	L	5/23/2017	143	7	6	11.75666667	0.032958971	0.857142857
2017	12	L	5/26/2017	146	8	5	12.528	0.018799545	0.625
2017	15	L	5/14/2017	134	9	7	11.49857143	0.070067512	0.777777778
2017	16	L	5/21/2017	141	8	6	11.955	0.043498858	0.75
2017	19	L	5/17/2017	137	8	7	10.91714286	0.107615853	0.875
2017	26	L	5/27/2017	147	8	6	11.535	0.07269531	0.75
2017	28	L	5/17/2017	137	8	6	12.885	0.052232488	0.75
2017	31	L	5/30/2017	150	6	5	11.664	0.047257181	0.833333333
2017	32	L	5/23/2017	143	7	NA	NA	NA	0
2017	45	L	5/18/2017	138	7	7	11.62428571	0.053603866	1
2017	47	L	5/25/2017	145	7	4	11.58	0.044016045	0.571428571
2017	56	L	5/21/2017	141	7	6	11.045	0.058414658	0.857142857
2017	59	L	5/23/2017	143	8	8	10.465	0.09479321	1
2017	65	L	5/31/2017	151	8	5	9.42	0.042740599	0.625
2017	68	L	5/25/2017	145	8	8	10.88	0.060812774	1
2017	70	L	5/22/2017	142	NA	NA	NA	NA	NA
2017	77	L	5/18/2017	138	9	NA	NA	NA	0
2017	79	L	6/8/2017	159	6	5	12.464	0.032936782	0.833333333
2017	81	L	6/9/2017	160	7	NA	NA	NA	0
2017	83	L	5/26/2017	146	9	NA	NA	NA	0
2017	84	L	6/1/2017	152	8	8	12.72875	0.048227345	1
2017	90	L	5/23/2017	143	10	9	10.05	0.157337473	0.9
2017	91	L	6/1/2017	152	6	4	11.8825	0.068326166	0.666666667
2017	94	L	5/25/2017	145	6	5	12.814	0.041175065	0.833333333
2017	96	L	5/25/2017	145	8	8	11.94625	0.035231249	1
2017	22-1	L	5/15/2017	135	7	NA	NA	NA	0
2017	22-2	L	5/15/2017	135	8	7	12.24285714	0.070136865	0.875
2017	22-3	L	5/14/2017	134	8	8	12.19	0.046229267	1
2017	23-1	L	5/25/2017	145	6	5	11.42	0.049336866	0.833333333
2017	25-1	L	5/14/2017	134	9	3	10.92666667	0.084109764	0.333333333
2017	25-3	L	5/14/2017	134	8	7	11.14571429	0.092035212	0.875
2017	29-6	L	5/11/2017	131	6	NA	NA	NA	0
2017	30-1	L	5/22/2017	142	9	NA	NA	NA	0
2017	30-6	L	5/18/2017	138	6	NA	NA	NA	0
2017	30-8	L	6/10/2017	161	5	NA	NA	NA	0
2017	32-1	L	6/10/2017	161	8	NA	NA	NA	0
2017	32-1A	L	5/16/2017	136	8	NA	NA	NA	0
2017	32-2	L	5/17/2017	137	8	NA	NA	NA	0
2017	32-3	L	5/22/2017	142	7	1	11.98	NA	0.142857143
2017	37-2	L	5/16/2017	136	NA	NA	NA	NA	NA
2017	37-3	L	5/21/2017	141	6	NA	NA	NA	0
2017	39-2	L	5/17/2017	137	8	8	12.74625	0.043067209	1
2017	39-3	L	5/19/2017	139	8	5	11.902	0.078425344	0.625
2017	39-4	L	5/16/2017	136	8	NA	NA	NA	0
2017	41-1	L	5/25/2017	145	7	7	11.69714286	0.067235466	1
2017	43-3	L	5/22/2017	142	8	5	11.884	0.069599589	0.625
2017	47-1	L	5/17/2017	137	3	3	12.94	0.058442094	1
2017	49-1	L	5/21/2017	141	8	7	10.24857143	0.055960043	0.875
2017	51-1	L	5/19/2017	139	9	8	11.495	0.056793384	0.888888889
2017	53-1	L	5/27/2017	147	7	NA	NA	NA	0
2017	55-1	L	5/27/2017	147	7	7	11.98571429	0.102670609	1
2017	55-10	L	5/22/2017	142	7	4	9.8725	0.032077852	0.571428571
2017	58-2	L	5/21/2017	141	7	6	12.31	0.049271415	0.857142857
2017	61-2	L	5/17/2017	137	8	8	12.35125	0.047999089	1
2017	62-1	L	5/14/2017	134	8	7	10.60428571	0.140158437	0.875
2017	64A	L	5/21/2017	141	9	9	11.46555556	0.061429896	1
2017	67-1	L	5/24/2017	144	7	6	12.50833333	0.039772714	0.857142857
2017	67-4	L	5/19/2017	139	7	7	12.16571429	0.042658306	1
2017	69-1	L	6/6/2017	157	8	NA	NA	NA	0
2017	84-1	L	5/18/2017	138	8	4	11.4625	0.017756277	0.5
2017	87A	L	5/25/2017	145	9	8	12.2875	0.068299499	0.888888889
2017	1	H	6/7/2017	158	NA	NA	NA	NA	NA
2017	5	H	6/7/2017	158	NA	NA	NA	NA	NA
2017	6	H	6/10/2017	161	6	NA	NA	NA	0
2017	7	H	6/7/2017	158	6	5	12.19	0.049398094	0.833333333
2017	10	H	6/9/2017	160	NA	NA	NA	NA	NA
2017	12	H	6/22/2017	173	NA	NA	NA	NA	NA
2017	13	H	6/6/2017	157	NA	NA	NA	NA	NA
2017	15	H	6/10/2017	161	NA	NA	NA	NA	NA
2017	16	H	6/18/2017	169	NA	NA	NA	NA	NA
2017	21	H	6/15/2017	166	7	6	11.22166667	0.04634721	0.857142857
2017	22	H	6/7/2017	158	8	5	12.282	0.060334336	0.625
2017	24	H	6/8/2017	159	6	4	12.6175	0.073167937	0.666666667
2017	28	H	6/8/2017	159	NA	NA	NA	NA	NA
2017	34	H	7/1/2017	182	5	5	11.83	0.06071234	1
2017	1-Jan	H	6/10/2017	161	NA	NA	NA	NA	NA
2017	17-1	H	6/16/2017	167	5	3	11.91	0.030261665	0.6
2017	17-2	H	6/10/2017	161	NA	NA	NA	NA	NA
2017	18A	H	6/7/2017	158	6	4	11.6175	0.058563497	0.666666667
2017	20A	H	6/12/2017	163	6	6	13.43	0.057611191	1
2017	21-1	H	6/9/2017	160	6	5	12.392	0.024352652	0.833333333
2017	22-1	H	6/16/2017	167	6	3	12.49	0.054472982	0.5
2017	28-1A	H	6/11/2017	162	6	6	12.11833333	0.047183366	1
2017	29-1	H	6/16/2017	167	6	5	11.728	0.066571422	0.833333333
2017	29-3	H	6/9/2017	160	5	4	12.4975	0.022274315	0.8
2017	29A	H	6/20/2017	171	5	5	11.618	0.042839971	1
2017	8A	H	6/6/2017	157	5	NA	NA	NA	0
2017	B15	H	6/12/2017	163	5	5	12.284	0.064882219	1
2017	B29	H	6/17/2017	168	7	3	12.14	0.092839857	0.428571429
2017	B33	H	6/10/2017	161	NA	NA	NA	NA	NA
2017	B5-1	H	NA	NA	NA	NA	NA	NA	NA
